# Supplementary material for: Patterns and rates of intron divergence between humans and chimpanzees
Source: Genome Biol. 2007 Feb 19;8(2):R21. doi: 10.1186/gb-2007-8-2-r21 (PMC1852421; doi:10.1186/gb-2007-8-2-r21)
Supplement: Additional data file 4 — Human RefSeq of the introns included in the analysis, with the main factors and variables we study here: Ki, GC, first, and length (lengths are given for the sequences after masking). [file gb-2007-8-2-r21-S4.xls]

## Sheet: Hoja1
ID_human	Ki	GC	Length_human_after_removing_MASKED	First	Single
NM_000015_01	1.92	0.299054	491	0	1
NM_000017_01	0.5	0.579167	600	1	0
NM_000017_02	0.89	0.505263	3810	0	0
NM_000017_03	0	0.707763	219	0	0
NM_000017_04	1.37	0.646341	368	0	0
NM_000017_05	1.8	0.617438	290	0	0
NM_000017_06	1.24	0.771605	81	0	0
NM_000017_08	0.45	0.67713	223	0	0
NM_000019_01	1	0.411268	3246	1	0
NM_000019_02	1.07	0.352941	1063	0	0
NM_000019_03	0	0.30038	282	0	0
NM_000019_06	0.79	0.293421	452	0	0
NM_000019_07	1.04	0.361469	772	0	0
NM_000019_08	1.71	0.319572	650	0	0
NM_000019_10	0.8	0.368547	1680	0	0
NM_000019_11	0.23	0.323129	463	0	0
NM_000022_01	1.09	0.543839	6925	1	0
NM_000022_02	1.44	0.56166	3939	0	0
NM_000022_04	0.52	0.554545	770	0	0
NM_000022_05	1.01	0.524722	819	0	0
NM_000022_06	1.28	0.560317	352	0	0
NM_000022_07	0	0.6	75	0	0
NM_000022_08	1.73	0.651429	175	0	0
NM_000022_09	1.63	0.572497	869	0	0
NM_000022_10	0.7	0.501157	461	0	0
NM_000022_11	2.1	0.525346	450	0	0
NM_000025_01	0.68	0.572156	715	0	1
NM_000026_01	0.66	0.459292	1764	1	0
NM_000026_02	0.73	0.386763	1193	0	0
NM_000026_03	0.21	0.365828	515	0	0
NM_000026_05	1.36	0.477578	223	0	0
NM_000026_07	1.19	0.445972	509	0	0
NM_000026_08	2.38	0.53125	144	0	0
NM_000026_09	0.86	0.416462	814	0	0
NM_000026_10	0.72	0.399466	623	0	0
NM_000026_11	0.59	0.449318	513	0	0
NM_000027_01	1.62	0.449801	1402	1	0
NM_000027_02	1.07	0.370629	583	0	0
NM_000027_04	0.6	0.34322	1189	0	0
NM_000027_05	0.52	0.298201	447	0	0
NM_000027_06	0.65	0.418269	1036	0	0
NM_000027_08	1.08	0.345798	1404	0	0
NM_000029_01	1.48	0.526553	2095	1	0
NM_000029_02	1.71	0.567634	3057	0	0
NM_000029_03	1.55	0.527707	1197	0	0
NM_000029_04	1.41	0.593968	862	0	0
NM_000030_02	2.23	0.610063	1280	0	0
NM_000030_04	1.68	0.608044	1528	0	0
NM_000030_05	1.74	0.62715	842	0	0
NM_000031_01	0.76	0.533742	3796	1	0
NM_000031_02	0.77	0.481801	587	0	0
NM_000031_03	0	0.603704	270	0	0
NM_000031_04	0.37	0.557836	306	0	0
NM_000031_05	1.69	0.625	120	0	0
NM_000031_06	1.03	0.653061	98	0	0
NM_000031_07	0	0.553633	289	0	0
NM_000031_08	0	0.616279	85	0	0
NM_000031_09	2.79	0.589041	73	0	0
NM_000031_10	1.62	0.592949	330	0	0
NM_000031_11	1.61	0.522606	379	0	0
NM_000035_01	1.11	0.414701	3886	1	0
NM_000035_02	0.87	0.467365	808	0	0
NM_000035_03	1.16	0.391429	566	0	0
NM_000035_05	1.2	0.397268	842	0	0
NM_000035_06	0.71	0.412518	703	0	0
NM_000035_07	1.23	0.41687	409	0	0
NM_000035_08	0.91	0.409003	1695	0	0
NM_000036_02	0.78	0.395525	2831	0	0
NM_000036_03	0.77	0.441002	1178	0	0
NM_000036_04	0.9	0.422066	2221	0	0
NM_000036_05	0.43	0.316996	1449	0	0
NM_000036_07	0.28	0.377241	773	0	0
NM_000036_08	0.69	0.467241	290	0	0
NM_000036_09	0.41	0.434156	286	0	0
NM_000036_10	0.86	0.395989	1086	0	0
NM_000036_11	0	0.472527	182	0	0
NM_000036_12	1.09	0.36128	656	0	0
NM_000036_13	0.58	0.335893	588	0	0
NM_000036_14	1.28	0.314465	158	0	0
NM_000036_15	0.27	0.382192	365	0	0
NM_000040_01	1.43	0.650177	348	1	0
NM_000040_02	1.51	0.649254	134	0	0
NM_000040_03	0.79	0.581828	932	0	0
NM_000045_01	0.84	0.392475	2924	1	0
NM_000045_02	0.92	0.391556	1370	0	0
NM_000045_03	0.78	0.339836	1583	0	0
NM_000045_04	0.62	0.36373	1044	0	0
NM_000045_05	0.36	0.303957	286	0	0
NM_000045_06	1.6	0.321244	189	0	0
NM_000045_07	1.62	0.328	249	0	0
NM_000048_01	0	0.734807	181	1	0
NM_000048_02	1.12	0.564016	2592	0	0
NM_000048_03	0.82	0.577236	369	0	0
NM_000048_04	0.36	0.590426	282	0	0
NM_000048_05	0.72	0.622302	139	0	0
NM_000048_06	0.98	0.576346	1157	0	0
NM_000048_07	0	0.7	80	0	0
NM_000048_08	0.24	0.597087	458	0	0
NM_000048_09	0.3	0.623123	341	0	0
NM_000048_13	0.75	0.634545	275	0	0
NM_000048_14	0.39	0.565815	585	0	0
NM_000048_16	0	0.68932	103	0	0
NM_000049_01	0.8	0.348545	2419	1	0
NM_000049_02	0.86	0.351121	1322	0	0
NM_000049_03	0.91	0.354159	3114	0	0
NM_000049_05	0.93	0.430454	2104	0	0
NM_000055_01	0.78	0.291478	5457	1	0
NM_000055_02	1.17	0.309453	27976	0	0
NM_000055_03	1.43	0.287387	7881	0	0
NM_000056_01	0.83	0.385301	6451	1	0
NM_000056_02	0.75	0.337394	983	0	0
NM_000056_03	1.17	0.355215	21482	0	0
NM_000056_05	1.39	0.306169	1966	0	0
NM_000056_06	1.08	0.333009	15344	0	0
NM_000056_07	1.22	0.367691	1763	0	0
NM_000056_08	0.98	0.353136	45958	0	0
NM_000056_09	1.1	0.33356	40689	0	0
NM_000056_10	1.36	0.323425	1557	0	0
NM_000060_01	1.09	0.399503	12219	1	0
NM_000060_02	1.17	0.454107	2906	0	0
NM_000060_03	1.39	0.352031	601	0	0
NM_000062_02	0.64	0.500627	892	0	0
NM_000062_03	0.81	0.439082	654	0	0
NM_000062_04	0.91	0.434738	1631	0	0
NM_000062_05	1.57	0.497409	193	0	0
NM_000062_06	1.38	0.377031	2772	0	0
NM_000062_07	1.17	0.452991	739	0	0
NM_000063_01	0	0.509677	155	1	0
NM_000063_02	0.4	0.493964	497	0	0
NM_000063_04	1.23	0.676829	82	0	0
NM_000063_05	0.5	0.603015	199	0	0
NM_000063_06	0.24	0.48111	900	0	0
NM_000063_07	0.93	0.463902	651	0	0
NM_000063_09	1.02	0.494975	1529	0	0
NM_000063_10	2.46	0.616935	124	0	0
NM_000063_11	1.06	0.552632	95	0	0
NM_000063_12	0	0.573913	115	0	0
NM_000063_13	0	0.613208	106	0	0
NM_000063_14	0.73	0.562044	140	0	0
NM_000063_16	0	0.584	125	0	0
NM_000063_17	0	0.578231	147	0	0
NM_000065_01	0.55	0.342652	3145	1	0
NM_000065_02	1.08	0.372112	1213	0	0
NM_000065_03	0.77	0.377473	920	0	0
NM_000065_04	0.85	0.347318	3369	0	0
NM_000065_05	0.7	0.374073	3857	0	0
NM_000065_06	1.27	0.353694	2306	0	0
NM_000065_08	2.04	0.363822	3324	0	0
NM_000065_09	0.83	0.357274	5223	0	0
NM_000065_11	0.89	0.318915	684	0	0
NM_000065_12	0.54	0.36631	198	0	0
NM_000065_13	0.95	0.341386	2829	0	0
NM_000065_14	2.73	0.38414	972	0	0
NM_000065_15	1.58	0.39839	1987	0	0
NM_000065_16	0	0.402222	451	0	0
NM_000065_17	1.14	0.363363	3838	0	0
NM_000066_01	1.47	0.426622	4082	1	0
NM_000066_02	1.07	0.448094	2225	0	0
NM_000066_03	1.5	0.397997	1423	0	0
NM_000066_04	1.88	0.482976	1521	0	0
NM_000066_05	2.39	0.458861	1321	0	0
NM_000066_06	0.86	0.423697	2155	0	0
NM_000066_07	1.01	0.4211	1284	0	0
NM_000066_08	1.94	0.43785	934	0	0
NM_000066_09	1.28	0.422565	4577	0	0
NM_000066_10	1.68	0.486038	1326	0	0
NM_000066_11	1.22	0.411612	1171	0	0
NM_000067_01	0.75	0.603936	844	1	0
NM_000067_02	1.24	0.339958	6619	0	0
NM_000067_03	1.23	0.320408	511	0	0
NM_000067_04	1.01	0.404339	1009	0	0
NM_000067_05	1.37	0.335907	557	0	0
NM_000067_06	1.12	0.367634	2452	0	0
NM_000069_01	0.9	0.550512	1801	1	0
NM_000069_02	1.27	0.535427	9908	0	0
NM_000069_03	1.1	0.495045	1032	0	0
NM_000069_24	0.85	0.565401	474	0	0
NM_000069_25	0.22	0.569042	449	0	0
NM_000069_26	2.18	0.503015	1166	0	0
NM_000069_27	2.06	0.56681	696	0	0
NM_000069_29	0.86	0.624542	819	0	0
NM_000069_30	1.1	0.664894	183	0	0
NM_000069_31	1.47	0.569767	559	0	0
NM_000069_32	2.26	0.558169	1257	0	0
NM_000069_33	1.55	0.547253	466	0	0
NM_000069_36	1.53	0.552448	858	0	0
NM_000069_37	1.06	0.554577	284	0	0
NM_000069_38	1.43	0.440351	904	0	0
NM_000069_39	2.58	0.539763	604	0	0
NM_000069_40	1.6	0.520383	1202	0	0
NM_000069_41	1.67	0.570342	789	0	0
NM_000069_42	0.41	0.544715	246	0	0
NM_000071_01	0.96	0.668355	1880	1	0
NM_000071_02	1.54	0.5798	442	0	0
NM_000071_03	1.67	0.55711	2295	0	0
NM_000071_04	1.67	0.594298	1705	0	0
NM_000071_06	1.08	0.72043	93	0	0
NM_000071_07	1.91	0.622642	113	0	0
NM_000071_08	1.22	0.546512	1075	0	0
NM_000071_09	2.36	0.601096	820	0	0
NM_000071_10	2	0.610612	556	0	0
NM_000071_11	2.61	0.59751	1444	0	0
NM_000071_16	2.44	0.633794	1682	0	0
NM_000073_01	2	0.415541	1913	1	0
NM_000073_02	1.47	0.396135	511	0	0
NM_000073_03	1.4	0.455806	580	0	0
NM_000073_05	0.94	0.409836	430	0	0
NM_000073_06	0.53	0.398936	412	0	0
NM_000079_01	1.13	0.426732	3358	1	0
NM_000079_02	1.03	0.586735	111	0	0
NM_000079_03	0.66	0.349462	507	0	0
NM_000079_04	1.18	0.46088	1740	0	0
NM_000079_05	2.52	0.478799	288	0	0
NM_000079_06	1.95	0.431698	2078	0	0
NM_000079_07	1.4	0.408103	1011	0	0
NM_000079_08	0.91	0.432432	238	0	0
NM_000080_01	0.4	0.519763	253	1	0
NM_000080_02	0.8	0.516	125	0	0
NM_000080_03	0.82	0.631148	122	0	0
NM_000080_04	1.58	0.648438	128	0	0
NM_000080_05	0.79	0.735409	305	0	0
NM_000080_06	0.3	0.603604	333	0	0
NM_000080_07	0	0.713415	81	0	0
NM_000080_11	0.93	0.671296	108	0	0
NM_000081_01	1.23	0.373289	13621	1	0
NM_000081_02	1.55	0.329062	1991	0	0
NM_000081_03	1.08	0.345768	6613	0	0
NM_000081_04	0.9	0.303012	1710	0	0
NM_000081_06	0.64	0.348243	669	0	0
NM_000081_07	1.13	0.295202	1438	0	0
NM_000081_08	1.25	0.324856	1257	0	0
NM_000081_09	1.12	0.281596	483	0	0
NM_000081_11	2.36	0.297408	783	0	0
NM_000081_12	1.64	0.345827	2162	0	0
NM_000081_14	1.17	0.347768	2772	0	0
NM_000081_16	0.78	0.314436	1924	0	0
NM_000081_17	1.47	0.339191	1952	0	0
NM_000081_18	0.93	0.329282	920	0	0
NM_000081_19	0.84	0.337977	2076	0	0
NM_000081_22	1.68	0.350784	2205	0	0
NM_000081_23	1.18	0.374808	1336	0	0
NM_000081_24	1.05	0.338634	1138	0	0
NM_000081_25	0.73	0.327301	1036	0	0
NM_000081_27	1.03	0.259259	641	0	0
NM_000081_28	1.39	0.346944	3920	0	0
NM_000081_29	1.67	0.294162	775	0	0
NM_000081_30	1	0.344124	1183	0	0
NM_000081_31	1.59	0.365325	4303	0	0
NM_000081_32	0.76	0.321092	544	0	0
NM_000081_33	0	0.262774	137	0	0
NM_000081_34	1.91	0.284122	1588	0	0
NM_000081_35	0	0.298851	87	0	0
NM_000081_36	0.95	0.313261	739	0	0
NM_000081_37	1.11	0.342371	1087	0	0
NM_000081_38	1.37	0.32018	1959	0	0
NM_000081_39	1.44	0.351415	1160	0	0
NM_000081_40	0.73	0.382469	1639	0	0
NM_000081_41	0.75	0.34601	1353	0	0
NM_000081_42	1.21	0.327141	2194	0	0
NM_000081_43	1.1	0.335549	2078	0	0
NM_000081_44	1.48	0.3223	2285	0	0
NM_000081_45	1.26	0.348543	2950	0	0
NM_000081_46	0.94	0.367985	2522	0	0
NM_000081_48	1.27	0.379314	5300	0	0
NM_000081_49	1.06	0.258803	290	0	0
NM_000083_01	0.71	0.485534	2720	1	0
NM_000083_02	0.75	0.48125	432	0	0
NM_000083_03	1.1	0.568627	459	0	0
NM_000083_04	1.38	0.570455	220	0	0
NM_000083_06	0.98	0.53655	1026	0	0
NM_000083_07	0.86	0.411666	3703	0	0
NM_000083_08	0.6	0.48048	333	0	0
NM_000083_09	0.43	0.491416	233	0	0
NM_000083_10	0.65	0.403226	323	0	0
NM_000083_11	0.46	0.465753	219	0	0
NM_000083_12	1.43	0.354444	4181	0	0
NM_000083_13	1.62	0.451872	187	0	0
NM_000083_14	1.5	0.391215	1274	0	0
NM_000083_16	0.96	0.392909	1381	0	0
NM_000083_17	0.57	0.509972	351	0	0
NM_000083_18	1.36	0.531879	326	0	0
NM_000083_19	0.4	0.492032	251	0	0
NM_000083_20	0.76	0.42779	2815	0	0
NM_000083_22	0.23	0.543023	447	0	0
NM_000084_01	1.52	0.338346	133	1	0
NM_000084_03	0.87	0.411021	2397	0	0
NM_000084_04	0.53	0.372804	2649	0	0
NM_000084_05	0.44	0.418222	923	0	0
NM_000084_06	0.64	0.355756	2296	0	0
NM_000084_07	0.76	0.398496	266	0	0
NM_000084_08	0.93	0.40728	1569	0	0
NM_000084_09	0.55	0.405738	434	0	0
NM_000084_10	1.31	0.441558	154	0	0
NM_000084_11	0.81	0.389415	720	0	0
NM_000087_01	1.55	0.305128	781	1	0
NM_000087_02	1.04	0.402286	935	0	0
NM_000087_04	0	0.3	81	0	0
NM_000087_05	0.44	0.350735	681	0	0
NM_000087_06	0.43	0.384993	736	0	0
NM_000087_07	0.64	0.377276	1354	0	0
NM_000090_01	1	0.311698	9462	1	0
NM_000090_02	2.18	0.298283	233	0	0
NM_000090_03	1.87	0.269129	416	0	0
NM_000090_04	1.3	0.31064	1116	0	0
NM_000090_05	0.56	0.29644	910	0	0
NM_000090_06	0.22	0.279736	454	0	0
NM_000090_07	1.13	0.255602	714	0	0
NM_000090_08	0.79	0.313953	645	0	0
NM_000090_09	1.29	0.237179	156	0	0
NM_000090_10	0.63	0.268634	642	0	0
NM_000090_11	0.28	0.246556	405	0	0
NM_000090_12	2.24	0.301471	136	0	0
NM_000090_13	1.15	0.306378	460	0	0
NM_000090_14	0.24	0.292654	422	0	0
NM_000090_15	0.99	0.360382	419	0	0
NM_000090_16	0.2	0.294643	577	0	0
NM_000090_17	2.03	0.36	150	0	0
NM_000090_18	0.97	0.304348	207	0	0
NM_000090_19	0	0.256637	128	0	0
NM_000090_20	1.42	0.315421	213	0	0
NM_000090_22	1.21	0.298799	333	0	0
NM_000090_24	0	0.334559	274	0	0
NM_000090_25	0.87	0.349138	116	0	0
NM_000090_26	1.97	0.360841	309	0	0
NM_000090_27	1.42	0.309198	511	0	0
NM_000090_28	0.79	0.240157	304	0	0
NM_000090_29	0.53	0.299824	565	0	0
NM_000090_30	0	0.305882	85	0	0
NM_000090_31	1.18	0.313688	263	0	0
NM_000090_32	1.27	0.304678	898	0	0
NM_000090_33	2.42	0.363095	84	0	0
NM_000090_34	0.43	0.320368	707	0	0
NM_000090_35	0.68	0.328073	602	0	0
NM_000090_36	1.98	0.318359	275	0	0
NM_000090_37	0.75	0.291045	268	0	0
NM_000090_39	0	0.266667	112	0	0
NM_000090_40	0.64	0.312299	935	0	0
NM_000090_41	0.54	0.30593	399	0	0
NM_000090_42	0	0.261905	84	0	0
NM_000090_43	1.32	0.343545	483	0	0
NM_000090_44	0	0.35	323	0	0
NM_000090_45	0	0.333333	276	0	0
NM_000090_46	0	0.357895	95	0	0
NM_000090_47	1.69	0.332051	780	0	0
NM_000090_48	0.86	0.275052	955	0	0
NM_000090_49	2.01	0.301435	232	0	0
NM_000090_50	0.68	0.305027	736	0	0
NM_000098_01	1.03	0.432904	2833	1	0
NM_000098_02	0.67	0.393377	856	0	0
NM_000098_03	0.14	0.411492	1526	0	0
NM_000098_04	1.07	0.399474	781	0	0
NM_000100_02	0.31	0.602761	326	0	0
NM_000101_01	0.98	0.632361	2019	1	0
NM_000101_03	1.94	0.662835	261	0	0
NM_000101_05	2.08	0.580914	1694	0	0
NM_000106_05	1.07	0.637566	189	0	0
NM_000106_06	0.98	0.626214	206	0	0
NM_000106_07	2.7	0.634361	453	0	0
NM_000106_08	1.04	0.690722	97	0	0
NM_000107_01	0.19	0.481793	1071	1	0
NM_000107_02	1.05	0.458333	384	0	0
NM_000107_04	1.53	0.513457	1205	0	0
NM_000107_05	0	0.626506	83	0	0
NM_000107_06	0.61	0.54491	334	0	0
NM_000107_07	0.43	0.440762	1416	0	0
NM_000107_08	0	0.466667	135	0	0
NM_000107_09	1.59	0.534591	317	0	0
NM_000110_01	0.97	0.334666	22543	1	0
NM_000110_02	0.96	0.327884	39451	0	0
NM_000110_03	1.1	0.329417	59694	0	0
NM_000110_04	1.36	0.310451	11873	0	0
NM_000110_05	1.32	0.315499	14075	0	0
NM_000110_06	1.25	0.322345	5412	0	0
NM_000110_08	1.03	0.331091	58468	0	0
NM_000110_09	1.21	0.320175	1670	0	0
NM_000110_10	1.03	0.337141	12717	0	0
NM_000110_11	1.28	0.325346	18545	0	0
NM_000110_12	1.09	0.343992	20406	0	0
NM_000110_16	1.22	0.350166	41184	0	0
NM_000110_17	1.3	0.325806	797	0	0
NM_000110_18	1.26	0.336209	40510	0	0
NM_000110_19	1.12	0.342434	24802	0	0
NM_000110_21	1.02	0.348332	10492	0	0
NM_000110_22	1.12	0.351297	3061	0	0
NM_000111_01	1.03	0.389328	6179	1	0
NM_000111_02	1.01	0.375	496	0	0
NM_000111_03	0	0.37963	115	0	0
NM_000111_04	2.7	0.397727	266	0	0
NM_000111_05	1.27	0.420221	1358	0	0
NM_000111_06	0.98	0.353269	1358	0	0
NM_000111_07	0.59	0.366864	379	0	0
NM_000111_08	1.09	0.360963	2649	0	0
NM_000111_09	1.84	0.363636	110	0	0
NM_000111_10	0	0.423529	104	0	0
NM_000111_11	1.21	0.391677	2492	0	0
NM_000111_12	0.97	0.345503	1025	0	0
NM_000111_13	1.03	0.394338	995	0	0
NM_000111_14	1.11	0.357143	91	0	0
NM_000111_15	1.18	0.344335	1207	0	0
NM_000111_16	0.3	0.36756	335	0	0
NM_000111_19	1.81	0.345833	120	0	0
NM_000111_20	0.79	0.386616	1440	0	0
NM_000113_01	1.33	0.616279	812	1	0
NM_000113_03	1.09	0.546875	96	0	0
NM_000119_01	1.48	0.46656	2308	1	0
NM_000119_02	1.32	0.479348	506	0	0
NM_000119_03	1.19	0.548646	2835	0	0
NM_000119_05	1.6	0.534914	767	0	0
NM_000119_06	1.02	0.574037	497	0	0
NM_000119_07	0.33	0.557947	302	0	0
NM_000119_08	1.09	0.537313	738	0	0
NM_000119_09	1.51	0.46788	467	0	0
NM_000119_11	0.98	0.503463	722	0	0
NM_000119_12	0.68	0.462617	1230	0	0
NM_000120_01	1.35	0.517406	2144	1	0
NM_000120_03	0.84	0.447695	1778	0	0
NM_000120_04	1.82	0.620896	334	0	0
NM_000120_05	2.15	0.608235	445	0	0
NM_000123_01	1.32	0.348876	3025	1	0
NM_000123_02	1.14	0.301382	1162	0	0
NM_000123_03	0.74	0.417067	414	0	0
NM_000123_04	1.51	0.390909	967	0	0
NM_000123_05	1.09	0.303859	998	0	0
NM_000123_06	1.35	0.359987	1633	0	0
NM_000123_07	0.32	0.288217	314	0	0
NM_000123_08	0.92	0.38366	955	0	0
NM_000123_09	0	0.355301	349	0	0
NM_000123_10	1.21	0.606426	249	0	0
NM_000123_12	1.29	0.393419	2819	0	0
NM_000123_13	1.01	0.318182	723	0	0
NM_000123_14	1.35	0.312012	1672	0	0
NM_000124_01	0.93	0.434588	3523	1	0
NM_000124_02	1.13	0.418063	1644	0	0
NM_000124_03	0.68	0.410742	1955	0	0
NM_000124_04	0.47	0.370175	2187	0	0
NM_000124_05	0.85	0.398937	14979	0	0
NM_000124_06	0.78	0.335932	4480	0	0
NM_000124_07	0.71	0.392263	5959	0	0
NM_000124_08	0.89	0.353555	7605	0	0
NM_000124_09	0.63	0.309771	481	0	0
NM_000124_10	0.55	0.433249	3279	0	0
NM_000124_11	0.91	0.518554	1598	0	0
NM_000124_12	0.85	0.401198	1665	0	0
NM_000124_13	1.68	0.414365	362	0	0
NM_000124_14	0.72	0.457933	416	0	0
NM_000124_15	0.51	0.403023	437	0	0
NM_000124_16	0.58	0.418107	1254	0	0
NM_000124_17	1.2	0.244048	84	0	0
NM_000124_19	0.48	0.383943	629	0	0
NM_000124_20	1.53	0.428383	1137	0	0
NM_000125_01	1.07	0.385785	23044	1	0
NM_000125_02	1.38	0.372336	22275	0	0
NM_000125_03	1.27	0.360439	27888	0	0
NM_000125_04	1.24	0.375134	44553	0	0
NM_000125_05	1.21	0.386008	21305	0	0
NM_000125_06	0.94	0.407941	18275	0	0
NM_000125_07	1.46	0.447387	2932	0	0
NM_000128_01	1.68	0.38447	839	1	0
NM_000128_02	1.44	0.346964	1681	0	0
NM_000128_03	1.2	0.304893	942	0	0
NM_000128_04	1.21	0.35907	667	0	0
NM_000128_05	1.3	0.347901	1204	0	0
NM_000128_06	1.57	0.346273	333	0	0
NM_000128_07	1.43	0.391012	1446	0	0
NM_000128_08	1.01	0.545	100	0	0
NM_000128_09	0	0.45977	87	0	0
NM_000128_10	1.33	0.400638	2830	0	0
NM_000128_11	1.22	0.403595	961	0	0
NM_000128_13	0.87	0.341649	534	0	0
NM_000128_14	1.35	0.429766	312	0	0
NM_000134_01	0.92	0.316895	1095	1	0
NM_000134_02	1.35	0.284197	776	0	0
NM_000137_01	0.87	0.501829	3125	1	0
NM_000137_02	1.64	0.501627	963	0	0
NM_000137_03	1.04	0.552905	531	0	0
NM_000137_04	0.92	0.527422	1668	0	0
NM_000137_05	1.67	0.440427	2203	0	0
NM_000137_09	1.62	0.582591	1717	0	0
NM_000137_10	1.24	0.550796	1316	0	0
NM_000137_11	1.81	0.541481	1125	0	0
NM_000137_12	1.36	0.569939	815	0	0
NM_000137_13	1.06	0.485442	2958	0	0
NM_000138_01	0.95	0.387811	24017	1	0
NM_000138_02	1.42	0.373399	1714	0	0
NM_000138_03	1.28	0.393712	7010	0	0
NM_000138_04	1.02	0.394415	2073	0	0
NM_000138_05	1.02	0.377871	44618	0	0
NM_000138_06	1.38	0.364587	2952	0	0
NM_000138_07	1.17	0.386581	6882	0	0
NM_000138_08	0.97	0.39347	4035	0	0
NM_000138_10	1.22	0.367876	633	0	0
NM_000138_11	0.69	0.342054	1065	0	0
NM_000138_12	0.88	0.357709	2831	0	0
NM_000138_13	1.38	0.303237	1173	0	0
NM_000138_14	1.08	0.367472	3123	0	0
NM_000138_15	1.06	0.378023	984	0	0
NM_000138_16	1.06	0.358241	3292	0	0
NM_000138_17	1.67	0.424731	1592	0	0
NM_000138_18	1.41	0.336967	1009	0	0
NM_000138_19	1.79	0.328794	510	0	0
NM_000138_20	0.48	0.256039	207	0	0
NM_000138_21	1.59	0.363362	867	0	0
NM_000138_22	0.85	0.394534	1616	0	0
NM_000138_23	1.67	0.389095	1894	0	0
NM_000138_24	1.61	0.34109	910	0	0
NM_000138_25	0	0.432	125	0	0
NM_000138_26	1.17	0.476798	431	0	0
NM_000138_27	1.84	0.381818	110	0	0
NM_000138_29	0.47	0.338258	679	0	0
NM_000138_30	1.48	0.329584	910	0	0
NM_000138_31	0.71	0.355989	6619	0	0
NM_000138_45	0.85	0.359359	1944	0	0
NM_000138_46	0.51	0.289604	798	0	0
NM_000138_47	1.36	0.303808	602	0	0
NM_000138_48	0.92	0.342812	2207	0	0
NM_000138_49	0.81	0.393401	3647	0	0
NM_000138_50	1.06	0.360158	379	0	0
NM_000138_51	1.36	0.286996	243	0	0
NM_000138_52	0.38	0.34098	1668	0	0
NM_000138_53	0.72	0.404423	1286	0	0
NM_000138_54	1.23	0.355466	1235	0	0
NM_000138_55	1.36	0.352619	1651	0	0
NM_000138_56	1.08	0.426523	571	0	0
NM_000138_57	0.81	0.382952	1649	0	0
NM_000138_58	0.43	0.370763	246	0	0
NM_000138_59	0.82	0.411695	2965	0	0
NM_000138_60	1.15	0.378788	264	0	0
NM_000138_61	0.69	0.409153	750	0	0
NM_000138_62	0.68	0.421608	3870	0	0
NM_000138_63	0.85	0.388529	2495	0	0
NM_000138_64	0.52	0.428498	1009	0	0
NM_000142_01	1.41	0.657484	4739	1	0
NM_000144_01	1.26	0.490048	3881	1	0
NM_000144_03	1.39	0.431024	5264	0	0
NM_000144_04	0.95	0.49751	5529	0	0
NM_000145_01	1.12	0.386434	39345	1	0
NM_000145_02	1.25	0.401127	27582	0	0
NM_000145_03	1.27	0.413341	1861	0	0
NM_000145_05	1.15	0.375877	1203	0	0
NM_000145_06	1.25	0.403416	4351	0	0
NM_000145_07	0	0.418182	110	0	0
NM_000145_08	1.77	0.416161	7830	0	0
NM_000145_09	1.41	0.413793	4210	0	0
NM_000146_01	0.63	0.644654	159	1	0
NM_000146_02	1.67	0.538567	363	0	0
NM_000146_03	0.57	0.5	175	0	0
NM_000147_01	1.17	0.48358	1599	1	0
NM_000147_02	1.73	0.347572	1115	0	0
NM_000147_03	0.38	0.365819	1210	0	0
NM_000147_04	0.55	0.3885	2326	0	0
NM_000147_06	1.46	0.395013	925	0	0
NM_000147_07	1.4	0.4447	217	0	0
NM_000152_02	2.53	0.595745	329	0	0
NM_000152_03	2.27	0.608313	1302	0	0
NM_000152_05	1.81	0.642857	392	0	0
NM_000152_06	0	0.730769	78	0	0
NM_000152_07	0	0.704545	88	0	0
NM_000152_08	1.86	0.565508	1115	0	0
NM_000152_09	1.81	0.651493	670	0	0
NM_000152_12	1.08	0.663522	476	0	0
NM_000152_13	1.24	0.680982	163	0	0
NM_000152_14	2.15	0.693122	189	0	0
NM_000152_15	1.66	0.474409	1583	0	0
NM_000152_18	2.42	0.637755	294	0	0
NM_000152_19	1.96	0.656989	465	0	0
NM_000154_01	0.93	0.668643	756	1	0
NM_000154_02	0.6	0.568249	337	0	0
NM_000154_03	1.8	0.62426	169	0	0
NM_000154_04	1.6	0.661417	127	0	0
NM_000154_07	0	0.765432	81	0	0
NM_000155_01	0.67	0.646179	301	1	0
NM_000155_02	0	0.560345	232	0	0
NM_000155_03	0	0.556818	88	0	0
NM_000155_04	1.62	0.515873	125	0	0
NM_000155_05	1.33	0.529605	152	0	0
NM_000155_06	0	0.521739	161	0	0
NM_000155_07	1.36	0.506757	148	0	0
NM_000155_08	0	0.588235	102	0	0
NM_000155_09	1.86	0.507645	327	0	0
NM_000155_10	0.6	0.52004	503	0	0
NM_000157_03	1.66	0.552846	122	0	0
NM_000157_05	1.45	0.526316	209	0	0
NM_000157_07	0.34	0.512027	317	0	0
NM_000157_08	1.01	0.540201	399	0	0
NM_000157_10	1.08	0.607527	93	0	0
NM_000158_01	0.76	0.342237	29439	1	0
NM_000158_02	0.78	0.332638	21741	0	0
NM_000158_03	1.2	0.321988	14197	0	0
NM_000158_04	1.29	0.310256	803	0	0
NM_000158_05	0.9	0.292448	1875	0	0
NM_000158_06	1.11	0.369475	1504	0	0
NM_000158_07	1.09	0.319605	28911	0	0
NM_000158_08	0.88	0.329382	1525	0	0
NM_000158_09	0.83	0.313288	3747	0	0
NM_000158_10	1.68	0.317077	3069	0	0
NM_000158_11	1.4	0.309477	2710	0	0
NM_000158_12	1.51	0.332744	25370	0	0
NM_000158_13	0.84	0.323344	1584	0	0
NM_000158_14	1.09	0.333556	15827	0	0
NM_000158_15	0.78	0.339031	7033	0	0
NM_000161_01	0.78	0.417528	15297	1	0
NM_000161_02	1.17	0.344243	2445	0	0
NM_000161_03	0.9	0.394924	5910	0	0
NM_000161_04	0.6	0.38864	704	0	0
NM_000164_01	0.43	0.581383	999	1	0
NM_000164_02	0.91	0.549107	463	0	0
NM_000164_03	1.44	0.680894	549	0	0
NM_000164_04	0.28	0.523611	382	0	0
NM_000164_05	0.37	0.507326	299	0	0
NM_000164_06	0	0.57971	207	0	0
NM_000164_07	0.61	0.517597	879	0	0
NM_000164_08	0.55	0.709945	213	0	0
NM_000164_09	0.93	0.603077	325	0	0
NM_000164_10	1.62	0.64	125	0	0
NM_000164_11	0	0.706522	92	0	0
NM_000165_01	1.08	0.388361	8833	0	1
NM_000168_01	1.06	0.402893	51556	1	0
NM_000168_02	1.06	0.426017	55639	0	0
NM_000168_03	1.12	0.391125	22567	0	0
NM_000168_04	0.8	0.379752	2273	0	0
NM_000168_05	1.09	0.373335	4399	0	0
NM_000168_06	1.05	0.391199	11329	0	0
NM_000168_07	1.36	0.460317	820	0	0
NM_000168_08	1.41	0.448871	1506	0	0
NM_000168_09	1.05	0.397407	35879	0	0
NM_000168_10	2.23	0.473928	875	0	0
NM_000168_11	1	0.394559	4463	0	0
NM_000168_12	0.76	0.418341	3561	0	0
NM_000168_13	0.59	0.448551	734	0	0
NM_000169_01	0.89	0.396705	1712	1	0
NM_000169_03	0.54	0.386607	562	0	0
NM_000169_04	0.19	0.346654	538	0	0
NM_000169_06	0.77	0.32342	269	0	0
NM_000171_01	1.27	0.418159	22006	1	0
NM_000171_02	1	0.454846	3397	0	0
NM_000171_03	1.01	0.41026	11085	0	0
NM_000171_04	1.12	0.507872	2370	0	0
NM_000171_05	1.21	0.445717	1004	0	0
NM_000171_07	0.94	0.431564	3341	0	0
NM_000171_08	1.5	0.445776	3935	0	0
NM_000172_01	0.94	0.599615	1300	1	0
NM_000172_02	1.15	0.681818	88	0	0
NM_000172_03	0	0.762887	98	0	0
NM_000172_05	0.48	0.715311	209	0	0
NM_000172_06	1.82	0.741007	278	0	0
NM_000172_07	1.86	0.766055	109	0	0
NM_000175_01	1.23	0.643249	913	1	0
NM_000175_02	1.46	0.572254	346	0	0
NM_000175_03	1.65	0.531274	1296	0	0
NM_000175_06	1.53	0.529452	728	0	0
NM_000175_07	1.58	0.566406	511	0	0
NM_000175_08	0.65	0.583876	1259	0	0
NM_000175_10	1.23	0.55622	418	0	0
NM_000175_11	0.71	0.634752	141	0	0
NM_000175_12	1.65	0.54846	1294	0	0
NM_000175_13	0	0.573826	149	0	0
NM_000175_14	1.46	0.507194	560	0	0
NM_000175_15	1.38	0.575342	219	0	0
NM_000175_16	1.17	0.575581	86	0	0
NM_000179_02	1.95	0.384932	1576	0	0
NM_000179_04	1.18	0.336598	1124	0	0
NM_000179_05	1.41	0.3676	997	0	0
NM_000179_06	0	0.273723	295	0	0
NM_000179_07	1.44	0.347418	495	0	0
NM_000179_08	1.19	0.336957	92	0	0
NM_000179_09	1.15	0.304348	92	0	0
NM_000181_01	1.66	0.612815	918	1	0
NM_000181_02	1.69	0.636656	311	0	0
NM_000181_03	1.09	0.641304	184	0	0
NM_000181_05	0.87	0.591304	345	0	0
NM_000181_06	1.42	0.597222	213	0	0
NM_000181_07	0	0.710843	83	0	0
NM_000181_08	1.2	0.538604	1363	0	0
NM_000181_09	0.89	0.544872	1046	0	0
NM_000181_10	1.83	0.48703	1237	0	0
NM_000182_01	1	0.395186	3667	1	0
NM_000182_02	0	0.208333	96	0	0
NM_000182_03	0.77	0.367619	1049	0	0
NM_000182_04	1.04	0.32188	1277	0	0
NM_000182_05	0.54	0.37043	973	0	0
NM_000182_06	0.82	0.327229	1256	0	0
NM_000182_07	0.76	0.380441	2014	0	0
NM_000182_08	1.69	0.322275	490	0	0
NM_000182_09	0.78	0.378512	1815	0	0
NM_000182_10	0.82	0.364821	1262	0	0
NM_000182_11	0.78	0.363174	2931	0	0
NM_000182_12	0.85	0.395515	1979	0	0
NM_000182_13	1.3	0.435806	1591	0	0
NM_000182_14	1.23	0.419328	1826	0	0
NM_000182_15	0.89	0.460177	452	0	0
NM_000182_16	1.65	0.511935	796	0	0
NM_000182_17	1.87	0.460061	761	0	0
NM_000182_18	1.51	0.527363	603	0	0
NM_000182_19	2.36	0.52907	86	0	0
NM_000183_01	1.01	0.413202	3029	1	0
NM_000183_02	1.24	0.314815	86	0	0
NM_000183_03	0.66	0.360627	4373	0	0
NM_000183_04	0.98	0.340138	2363	0	0
NM_000183_05	0.45	0.331012	1504	0	0
NM_000183_06	1.04	0.365404	3259	0	0
NM_000183_07	0.53	0.386147	1155	0	0
NM_000183_08	1.24	0.387048	332	0	0
NM_000183_09	0.75	0.298327	561	0	0
NM_000183_10	1.01	0.37634	1567	0	0
NM_000183_11	0	0.287879	78	0	0
NM_000183_12	1.26	0.329468	759	0	0
NM_000183_13	1.9	0.382353	374	0	0
NM_000183_14	0	0.29902	405	0	0
NM_000183_15	0.84	0.369329	1767	0	0
NM_000184_01	1.67	0.516393	121	0	1
NM_000185_01	0.77	0.429141	2947	1	0
NM_000185_02	0.7	0.4579	2132	0	0
NM_000185_03	1.25	0.414606	1304	0	0
NM_000185_04	1.11	0.566207	725	0	0
NM_000186_01	0.95	0.312594	9925	1	0
NM_000186_02	1.55	0.261398	346	0	0
NM_000186_03	1.58	0.326024	1787	0	0
NM_000186_04	1.75	0.309387	1192	0	0
NM_000186_05	0.88	0.31885	1508	0	0
NM_000186_06	0.97	0.318934	3629	0	0
NM_000186_07	1.23	0.280414	2347	0	0
NM_000186_08	0.9	0.258389	447	0	0
NM_000186_09	1.14	0.383487	6578	0	0
NM_000186_10	1.14	0.274882	1265	0	0
NM_000186_11	0.82	0.329484	4095	0	0
NM_000186_13	0	0.2125	86	0	0
NM_000186_14	1.42	0.320225	1068	0	0
NM_000186_15	1.42	0.307154	2251	0	0
NM_000186_16	0.76	0.287342	467	0	0
NM_000186_17	1.14	0.3072	632	0	0
NM_000186_18	1.43	0.288408	715	0	0
NM_000186_19	1.32	0.292149	876	0	0
NM_000186_20	2.37	0.28882	687	0	0
NM_000187_01	0.74	0.400785	3918	1	0
NM_000187_04	0.86	0.38704	9413	0	0
NM_000187_05	0.7	0.468629	1291	0	0
NM_000187_06	0.82	0.380719	672	0	0
NM_000187_07	0.37	0.37931	823	0	0
NM_000187_08	0.18	0.443162	576	0	0
NM_000187_09	1.09	0.421364	1774	0	0
NM_000187_11	0.78	0.422368	2090	0	0
NM_000187_12	0.8	0.389924	3238	0	0
NM_000187_13	0.55	0.417928	2225	0	0
NM_000189_01	1.01	0.491785	13721	1	0
NM_000189_02	1.18	0.470973	8429	0	0
NM_000189_03	1.68	0.447484	3124	0	0
NM_000189_04	1.76	0.471429	525	0	0
NM_000189_05	0.76	0.437028	428	0	0
NM_000189_07	0.72	0.469729	2414	0	0
NM_000189_09	1.14	0.511656	1237	0	0
NM_000189_10	1.13	0.440716	462	0	0
NM_000189_11	1.17	0.623552	259	0	0
NM_000189_12	0.77	0.487237	2379	0	0
NM_000189_13	0.88	0.451754	271	0	0
NM_000189_14	1.06	0.578947	95	0	0
NM_000189_15	1	0.479783	1014	0	0
NM_000189_16	0.93	0.446835	1185	0	0
NM_000189_17	0.16	0.439873	764	0	0
NM_000191_01	1.11	0.45358	2098	1	0
NM_000191_02	1.35	0.416389	1321	0	0
NM_000191_03	0.79	0.457031	415	0	0
NM_000191_04	1.27	0.420655	465	0	0
NM_000191_05	0.91	0.481515	1184	0	0
NM_000191_06	0.96	0.520189	1205	0	0
NM_000191_07	1	0.485853	1271	0	0
NM_000191_08	1.17	0.494176	683	0	0
NM_000196_01	0.92	0.583684	2975	1	0
NM_000196_02	0	0.626087	115	0	0
NM_000196_03	0	0.640449	105	0	0
NM_000196_04	0.68	0.534014	147	0	0
NM_000198_01	2.4	0.385827	127	1	0
NM_000198_02	1.24	0.438286	2978	0	0
NM_000198_03	0.94	0.436164	1877	0	0
NM_000200_01	1.86	0.297632	1881	1	0
NM_000200_02	1.19	0.282139	1102	0	0
NM_000200_03	1.33	0.177632	77	0	0
NM_000200_04	0.86	0.295841	1058	0	0
NM_000200_05	1.08	0.294899	988	0	0
NM_000201_03	1.23	0.589796	245	0	0
NM_000201_04	1.24	0.648148	81	0	0
NM_000201_05	0.81	0.584677	124	0	0
NM_000201_06	0	0.647059	85	0	0
NM_000204_01	1.12	0.37179	6653	1	0
NM_000204_02	1.39	0.422273	1119	0	0
NM_000204_04	0.81	0.373151	879	0	0
NM_000204_06	2.22	0.325049	1271	0	0
NM_000204_07	1.59	0.397874	1904	0	0
NM_000204_08	1.41	0.351676	1635	0	0
NM_000204_09	0	0.438953	176	0	0
NM_000204_12	1.92	0.415	929	0	0
NM_000207_01	1.7	0.682584	178	1	0
NM_000207_02	2.19	0.639064	786	0	0
NM_000210_01	1.19	0.438303	24971	1	0
NM_000210_02	1.57	0.394161	1385	0	0
NM_000210_03	1.49	0.34734	1297	0	0
NM_000210_04	0.98	0.300541	1592	0	0
NM_000210_05	0.56	0.409252	2660	0	0
NM_000210_06	0.94	0.375378	662	0	0
NM_000210_07	0.6	0.264881	178	0	0
NM_000210_08	1	0.295198	708	0	0
NM_000210_09	1.08	0.386983	2166	0	0
NM_000210_10	0.81	0.457831	249	0	0
NM_000210_11	0.69	0.415852	3740	0	0
NM_000210_12	1.71	0.370056	177	0	0
NM_000210_13	0.62	0.363996	1143	0	0
NM_000210_14	0.81	0.334677	124	0	0
NM_000210_16	0	0.363636	96	0	0
NM_000210_17	0.66	0.342105	152	0	0
NM_000210_18	0	0.27907	86	0	0
NM_000210_19	1.21	0.407968	1255	0	0
NM_000210_20	1.34	0.366053	988	0	0
NM_000210_21	1.04	0.35567	97	0	0
NM_000210_22	0	0.456522	92	0	0
NM_000210_23	0.96	0.402599	3980	0	0
NM_000210_24	1.34	0.348914	2626	0	0
NM_000210_25	1.05	0.346686	2115	0	0
NM_000212_01	0.88	0.466504	10090	1	0
NM_000212_02	0.96	0.486937	5886	0	0
NM_000212_03	0.8	0.438083	752	0	0
NM_000212_04	0.75	0.41182	1067	0	0
NM_000212_07	0.74	0.509852	407	0	0
NM_000212_08	0.47	0.533123	635	0	0
NM_000212_09	0.61	0.409453	1049	0	0
NM_000212_10	1.02	0.489187	4716	0	0
NM_000212_11	0.27	0.52861	747	0	0
NM_000212_12	0.59	0.432159	1588	0	0
NM_000212_13	0.68	0.44757	2267	0	0
NM_000212_14	0.43	0.414655	1170	0	0
NM_000214_01	1.18	0.683099	442	1	0
NM_000214_02	0.69	0.478591	8581	0	0
NM_000214_03	1.05	0.467162	4103	0	0
NM_000214_04	1.64	0.448512	1306	0	0
NM_000214_05	0.7	0.448345	3507	0	0
NM_000214_06	1.88	0.465278	216	0	0
NM_000214_07	0.47	0.436782	435	0	0
NM_000214_08	0.58	0.489643	886	0	0
NM_000214_09	0.67	0.44108	610	0	0
NM_000214_10	0.73	0.415254	413	0	0
NM_000214_11	0.94	0.407012	337	0	0
NM_000214_12	0.69	0.469108	437	0	0
NM_000214_13	0.6	0.494003	666	0	0
NM_000214_14	0.94	0.459954	533	0	0
NM_000214_15	1.21	0.464	500	0	0
NM_000214_16	1.03	0.530612	98	0	0
NM_000214_17	1.88	0.549383	162	0	0
NM_000214_18	0.63	0.493711	477	0	0
NM_000214_20	1.39	0.436104	802	0	0
NM_000214_21	0.79	0.506545	385	0	0
NM_000214_22	0	0.522727	88	0	0
NM_000214_23	1.07	0.402116	214	0	0
NM_000214_24	2.28	0.390374	178	0	0
NM_000214_25	1.1	0.496372	826	0	0
NM_000215_01	1.34	0.55022	1368	1	0
NM_000215_04	2.04	0.640777	206	0	0
NM_000215_05	0	0.651659	415	0	0
NM_000215_06	1.74	0.629032	552	0	0
NM_000215_07	1.09	0.679348	92	0	0
NM_000215_08	0.25	0.564721	447	0	0
NM_000215_10	1.39	0.517241	152	0	0
NM_000215_15	0	0.576923	78	0	0
NM_000219_02	1.32	0.45772	17155	0	0
NM_000219_03	1.49	0.468376	6725	0	0
NM_000220_01	0.78	0.381356	1976	0	1
NM_000223_01	0.55	0.304233	381	1	0
NM_000223_02	0.67	0.377095	929	0	0
NM_000223_03	1.6	0.406034	609	0	0
NM_000223_04	1.11	0.521978	91	0	0
NM_000223_05	0.72	0.496429	140	0	0
NM_000223_06	0.49	0.415049	412	0	0
NM_000223_07	0.92	0.316143	459	0	0
NM_000224_01	0.55	0.556988	736	1	0
NM_000224_02	0	0.505917	338	0	0
NM_000224_03	0.7	0.50349	573	0	0
NM_000224_04	1.2	0.660714	84	0	0
NM_000224_06	0	0.5	378	0	0
NM_000226_01	0.77	0.444162	922	1	0
NM_000227_01	1.33	0.378986	2606	1	0
NM_000227_02	1.06	0.418661	4075	0	0
NM_000227_04	1.3	0.383438	3394	0	0
NM_000227_06	0.61	0.509146	331	0	0
NM_000227_07	0.91	0.389974	1903	0	0
NM_000227_08	1.04	0.254808	104	0	0
NM_000227_09	0.51	0.319512	221	0	0
NM_000227_10	0.54	0.354362	794	0	0
NM_000227_11	0.7	0.380454	1212	0	0
NM_000227_12	0.73	0.294333	547	0	0
NM_000227_13	0.87	0.597101	380	0	0
NM_000227_14	0.49	0.375908	826	0	0
NM_000227_15	0.43	0.390332	1433	0	0
NM_000227_16	1.15	0.392045	88	0	0
NM_000227_17	0.2	0.357715	559	0	0
NM_000227_18	0.94	0.394247	1859	0	0
NM_000227_19	0.81	0.420861	1400	0	0
NM_000227_21	0	0.300613	187	0	0
NM_000227_22	0.38	0.357414	787	0	0
NM_000227_23	0.61	0.451957	2701	0	0
NM_000227_24	0.76	0.309343	396	0	0
NM_000227_25	1.04	0.420324	4289	0	0
NM_000227_26	0.52	0.383812	383	0	0
NM_000227_27	0.67	0.348415	1956	0	0
NM_000227_28	0.24	0.342683	429	0	0
NM_000227_29	1.37	0.436295	1199	0	0
NM_000227_30	0.84	0.464713	3276	0	0
NM_000227_31	1.01	0.441411	3024	0	0
NM_000227_32	0.28	0.458904	1095	0	0
NM_000227_33	0.66	0.459059	2461	0	0
NM_000227_34	0	0.320388	103	0	0
NM_000227_35	0.43	0.437455	1391	0	0
NM_000227_36	0.85	0.403226	782	0	0
NM_000227_37	0.52	0.44401	768	0	0
NM_000228_01	1.11	0.530387	1138	1	0
NM_000228_02	0.89	0.479925	797	0	0
NM_000228_03	0.85	0.48348	7889	0	0
NM_000228_04	1.65	0.447368	551	0	0
NM_000228_07	0.69	0.472603	292	0	0
NM_000228_08	1.13	0.500427	1254	0	0
NM_000228_09	0.52	0.487868	588	0	0
NM_000228_10	0.52	0.443869	627	0	0
NM_000228_11	0.22	0.635463	454	0	0
NM_000228_12	1.25	0.601737	403	0	0
NM_000228_13	1.32	0.576636	550	0	0
NM_000228_14	1.22	0.544512	1165	0	0
NM_000228_15	2.7	0.659292	113	0	0
NM_000228_16	1.88	0.557099	324	0	0
NM_000228_18	1.43	0.534396	2217	0	0
NM_000228_19	1.25	0.521144	402	0	0
NM_000228_20	1.26	0.495298	319	0	0
NM_000228_21	1.11	0.473103	725	0	0
NM_000228_22	1.71	0.485876	1062	0	0
NM_000229_01	2.52	0.626531	734	1	0
NM_000229_02	0	0.679487	78	0	0
NM_000229_03	1.08	0.709677	93	0	0
NM_000229_04	0	0.695122	82	0	0
NM_000229_05	0.88	0.581788	984	0	0
NM_000230_01	1.39	0.483107	7190	1	0
NM_000230_02	1.13	0.533854	1381	0	0
NM_000235_02	0.58	0.338512	1379	0	0
NM_000235_03	1.03	0.419271	9498	0	0
NM_000235_04	1.62	0.395582	538	0	0
NM_000235_05	1.02	0.363761	1101	0	0
NM_000235_06	1.19	0.446895	1119	0	0
NM_000235_08	0.84	0.382455	4763	0	0
NM_000235_09	1.07	0.410683	571	0	0
NM_000236_01	1.39	0.470258	70058	1	0
NM_000236_03	1.78	0.538012	565	0	0
NM_000236_04	2.93	0.465197	2047	0	0
NM_000236_05	1.65	0.498236	2284	0	0
NM_000236_06	1.22	0.463334	7741	0	0
NM_000236_07	0.96	0.480217	1578	0	0
NM_000236_08	1.12	0.451699	2572	0	0
NM_000242_01	0.79	0.451823	392	1	0
NM_000242_02	1.27	0.41791	853	0	0
NM_000245_01	0.94	0.365973	18654	1	0
NM_000245_02	0.91	0.368371	18947	0	0
NM_000245_03	1.33	0.371955	7331	0	0
NM_000245_04	0.79	0.362924	766	0	0
NM_000245_05	1.13	0.391763	4509	0	0
NM_000245_06	1.18	0.329024	1375	0	0
NM_000245_07	0	0.270408	97	0	0
NM_000245_08	0.78	0.324201	683	0	0
NM_000245_09	0.39	0.336576	769	0	0
NM_000245_11	1.18	0.370221	5275	0	0
NM_000245_12	1.59	0.378578	1156	0	0
NM_000245_13	1.57	0.391192	193	0	0
NM_000245_14	1.59	0.351435	2890	0	0
NM_000245_15	0.9	0.34779	1807	0	0
NM_000245_16	1	0.356485	1305	0	0
NM_000245_17	0.94	0.440576	1188	0	0
NM_000245_18	0.67	0.383817	1205	0	0
NM_000245_19	1.68	0.397492	5264	0	0
NM_000245_20	0	0.382979	94	0	0
NM_000252_02	0.61	0.351917	2307	0	0
NM_000252_03	0.61	0.384546	1719	0	0
NM_000252_08	0.77	0.378878	3113	0	0
NM_000252_10	1.38	0.372251	3875	0	0
NM_000252_11	0.9	0.290801	1077	0	0
NM_000252_14	0.9	0.379635	3920	0	0
NM_000259_01	0.86	0.382701	38413	1	0
NM_000259_02	0.65	0.364165	1907	0	0
NM_000259_03	0.75	0.3796	1151	0	0
NM_000259_04	0.89	0.349815	4914	0	0
NM_000259_05	1.15	0.343721	4314	0	0
NM_000259_06	0.73	0.351852	2163	0	0
NM_000259_07	0.52	0.317708	408	0	0
NM_000259_08	0.89	0.335443	1266	0	0
NM_000259_09	0.83	0.36353	2661	0	0
NM_000259_10	0.52	0.361757	802	0	0
NM_000259_11	0.67	0.388464	3181	0	0
NM_000259_12	1.27	0.339331	1207	0	0
NM_000259_13	0.9	0.395074	1016	0	0
NM_000259_14	0.84	0.340195	2672	0	0
NM_000259_15	0.41	0.445932	971	0	0
NM_000259_16	1.48	0.420692	1581	0	0
NM_000259_17	0	0.367816	87	0	0
NM_000259_18	0.73	0.377421	2021	0	0
NM_000259_19	1.16	0.329949	790	0	0
NM_000259_21	0.85	0.321226	1082	0	0
NM_000259_22	0.55	0.393294	2585	0	0
NM_000259_23	0.97	0.36673	2115	0	0
NM_000259_24	1.25	0.402719	3579	0	0
NM_000259_25	0.95	0.353662	3673	0	0
NM_000259_26	0.49	0.416667	211	0	0
NM_000259_27	0.99	0.409624	1621	0	0
NM_000259_28	0.96	0.408557	1884	0	0
NM_000259_29	0.81	0.371194	2199	0	0
NM_000259_30	0.47	0.319444	1522	0	0
NM_000259_31	0.85	0.362789	1818	0	0
NM_000259_32	0.53	0.390999	3572	0	0
NM_000259_33	0.77	0.344794	3842	0	0
NM_000259_34	0.79	0.392419	915	0	0
NM_000259_35	0.79	0.359611	3267	0	0
NM_000259_36	0.66	0.388403	1433	0	0
NM_000259_37	0.71	0.434691	1421	0	0
NM_000259_38	0.76	0.394952	1491	0	0
NM_000259_39	0.84	0.337709	1769	0	0
NM_000259_40	0.4	0.2749	273	0	0
NM_000261_01	1.03	0.440287	6938	1	0
NM_000261_02	0.73	0.387375	1120	0	0
NM_000263_01	0.98	0.628039	617	1	0
NM_000263_03	1.1	0.576503	183	0	0
NM_000263_04	1.24	0.533742	734	0	0
NM_000263_05	0.94	0.53876	658	0	0
NM_000265_01	0.27	0.534506	900	1	0
NM_000265_02	0.59	0.417266	696	0	0
NM_000265_03	2.09	0.670103	98	0	0
NM_000265_04	1.2	0.595773	790	0	0
NM_000265_05	1.05	0.572765	526	0	0
NM_000265_06	0.44	0.59436	462	0	0
NM_000265_07	1.86	0.595672	934	0	0
NM_000265_08	0.23	0.516553	990	0	0
NM_000265_09	1.3	0.724359	469	0	0
NM_000266_01	1.02	0.429771	12982	1	0
NM_000266_02	0.79	0.415309	6580	0	0
NM_000270_02	1.31	0.493313	2383	0	0
NM_000270_03	1.38	0.421053	1276	0	0
NM_000270_04	2.38	0.438596	196	0	0
NM_000270_05	0.97	0.357143	112	0	0
NM_000270_06	0.73	0.375912	553	0	0
NM_000271_01	1.38	0.444013	7699	1	0
NM_000271_02	2.15	0.37526	962	0	0
NM_000271_03	1.27	0.392516	2066	0	0
NM_000271_04	2.13	0.382278	1814	0	0
NM_000271_05	1.83	0.370279	609	0	0
NM_000271_07	1.22	0.531401	414	0	0
NM_000271_08	1.22	0.449584	1257	0	0
NM_000271_09	1.53	0.495979	2169	0	0
NM_000271_10	1.15	0.383185	1407	0	0
NM_000271_11	0.61	0.378947	740	0	0
NM_000271_12	1.47	0.37046	432	0	0
NM_000271_13	1.21	0.427139	749	0	0
NM_000271_14	0.43	0.464407	1200	0	0
NM_000271_15	2.11	0.414141	96	0	0
NM_000271_16	1.59	0.344037	328	0	0
NM_000271_17	1.7	0.495192	445	0	0
NM_000271_18	0.59	0.386765	339	0	0
NM_000271_19	1.64	0.416667	682	0	0
NM_000271_20	0.89	0.471806	1136	0	0
NM_000271_21	0.75	0.482668	971	0	0
NM_000271_22	1.01	0.483817	908	0	0
NM_000271_23	0.99	0.431564	716	0	0
NM_000271_24	1.27	0.411856	726	0	0
NM_000273_01	0.66	0.445905	1992	1	0
NM_000273_03	1.47	0.505101	3897	0	0
NM_000273_04	0.57	0.464099	2148	0	0
NM_000273_05	0.86	0.463981	1145	0	0
NM_000273_06	0.35	0.396643	1132	0	0
NM_000273_07	0.62	0.407592	1217	0	0
NM_000274_01	0.86	0.409591	4621	1	0
NM_000274_04	1.03	0.379421	1895	0	0
NM_000274_05	1.58	0.329861	612	0	0
NM_000274_06	0.97	0.430249	741	0	0
NM_000274_07	0.76	0.358586	792	0	0
NM_000274_08	1.48	0.369534	740	0	0
NM_000274_09	0.93	0.350254	1038	0	0
NM_000281_01	1.82	0.567204	2537	1	0
NM_000281_02	1.26	0.470796	564	0	0
NM_000284_01	0.62	0.408146	3685	1	0
NM_000284_02	0.77	0.349328	564	0	0
NM_000284_03	0.18	0.380143	559	0	0
NM_000284_05	0.9	0.368657	670	0	0
NM_000284_07	0	0.491848	180	0	0
NM_000284_08	1.35	0.475267	1525	0	0
NM_000284_09	1.1	0.41841	1195	0	0
NM_000284_10	0.67	0.403888	463	0	0
NM_000286_01	0.66	0.346535	303	1	0
NM_000286_02	1.05	0.343966	621	0	0
NM_000287_01	0.82	0.393358	1516	1	0
NM_000287_02	0.43	0.488273	469	0	0
NM_000287_03	0.65	0.474817	2691	0	0
NM_000287_04	0	0.463415	82	0	0
NM_000287_05	0.59	0.534508	681	0	0
NM_000287_07	0.54	0.556911	423	0	0
NM_000287_08	0.49	0.551724	203	0	0
NM_000287_09	0	0.560976	123	0	0
NM_000287_10	0	0.565789	76	0	0
NM_000287_11	0.74	0.614815	135	0	0
NM_000287_12	1.2	0.592885	253	0	0
NM_000287_13	0.65	0.545016	311	0	0
NM_000287_14	1.03	0.535714	98	0	0
NM_000287_15	2.11	0.541667	144	0	0
NM_000288_01	1.46	0.447102	1510	1	0
NM_000288_03	0.82	0.351891	7442	0	0
NM_000288_04	2.04	0.301158	305	0	0
NM_000288_05	1.14	0.360645	7532	0	0
NM_000288_06	0.63	0.335093	1624	0	0
NM_000288_07	1.15	0.278169	1527	0	0
NM_000288_08	1.02	0.34749	13557	0	0
NM_000289_01	0.82	0.405629	5245	1	0
NM_000289_02	1.15	0.418089	878	0	0
NM_000289_03	1.03	0.43521	1473	0	0
NM_000289_04	0.39	0.466797	256	0	0
NM_000289_05	2.29	0.46997	711	0	0
NM_000289_06	0.23	0.506757	443	0	0
NM_000289_07	0.9	0.4375	112	0	0
NM_000289_08	2.02	0.515936	251	0	0
NM_000289_09	0.33	0.468439	639	0	0
NM_000289_10	1.05	0.454913	945	0	0
NM_000289_11	0.4	0.506024	498	0	0
NM_000289_12	1.13	0.4696	625	0	0
NM_000289_13	0.63	0.503115	359	0	0
NM_000289_14	0.28	0.508403	357	0	0
NM_000289_16	0.23	0.416284	448	0	0
NM_000289_17	0.69	0.472414	580	0	0
NM_000289_18	1.32	0.467391	230	0	0
NM_000289_19	1.17	0.465964	631	0	0
NM_000289_20	0	0.564103	78	0	0
NM_000289_21	1.29	0.397872	247	0	0
NM_000294_02	0.74	0.483306	1288	0	0
NM_000294_03	0.43	0.601293	266	0	0
NM_000294_04	0.77	0.437912	1045	0	0
NM_000294_05	1.06	0.689474	95	0	0
NM_000294_07	1.08	0.629032	93	0	0
NM_000294_08	1.49	0.639706	68	0	0
NM_000294_09	2.33	0.586207	87	0	0
NM_000295_01	1.31	0.513187	3220	1	0
NM_000295_02	1.03	0.47398	986	0	0
NM_000295_03	0.81	0.519339	1258	0	0
NM_000295_04	1.73	0.541363	822	0	0
NM_000300_01	1.21	0.521478	613	1	0
NM_000300_02	0.45	0.526906	490	0	0
NM_000300_03	1.46	0.555288	208	0	0
NM_000300_04	1.18	0.61284	257	0	0
NM_000302_01	1.37	0.573227	5254	1	0
NM_000302_02	1.47	0.526412	622	0	0
NM_000302_03	1.12	0.577951	449	0	0
NM_000302_04	1.26	0.542056	662	0	0
NM_000302_06	1.13	0.578859	956	0	0
NM_000302_07	1.47	0.581159	730	0	0
NM_000302_08	0.72	0.614769	571	0	0
NM_000302_10	1.2	0.56163	597	0	0
NM_000302_15	1.36	0.628599	557	0	0
NM_000302_16	1.47	0.51298	1091	0	0
NM_000302_18	1.6	0.558628	458	0	0
NM_000306_01	0.65	0.288295	2792	1	0
NM_000306_02	1.31	0.339192	6708	0	0
NM_000306_03	0.99	0.28347	1412	0	0
NM_000306_04	1.28	0.299728	736	0	0
NM_000306_05	1.53	0.330222	864	0	0
NM_000308_01	0	0.671053	152	1	0
NM_000308_02	1.24	0.516393	244	0	0
NM_000308_03	0	0.520548	73	0	0
NM_000308_04	0	0.5125	239	0	0
NM_000308_05	1.51	0.563609	338	0	0
NM_000308_06	0.8	0.529178	377	0	0
NM_000308_07	1	0.496732	316	0	0
NM_000308_08	0	0.65	80	0	0
NM_000308_11	1.42	0.517564	427	0	0
NM_000308_12	0	0.604061	197	0	0
NM_000308_13	0.81	0.566148	256	0	0
NM_000309_01	1.33	0.592511	227	1	0
NM_000309_02	0.61	0.570122	164	0	0
NM_000309_03	0.74	0.522222	135	0	0
NM_000309_04	0	0.520408	197	0	0
NM_000309_05	1.67	0.4967	303	0	0
NM_000309_07	0.42	0.467368	475	0	0
NM_000309_08	0.55	0.513587	184	0	0
NM_000309_10	1.02	0.515152	99	0	0
NM_000309_11	0	0.452206	136	0	0
NM_000309_12	1.21	0.5	83	0	0
NM_000310_02	0.45	0.417411	224	0	0
NM_000310_03	0	0.356716	335	0	0
NM_000310_04	1.33	0.397292	1142	0	0
NM_000310_05	1.09	0.44935	2710	0	0
NM_000310_06	1.52	0.450739	882	0	0
NM_000310_07	1.18	0.403958	859	0	0
NM_000310_08	1	0.407804	1324	0	0
NM_000312_01	0.85	0.593663	1069	1	0
NM_000312_02	0.69	0.609576	1015	0	0
NM_000312_03	0.69	0.613063	1367	0	0
NM_000312_04	1.11	0.708791	91	0	0
NM_000312_07	1.26	0.58	876	0	0
NM_000312_08	1.43	0.594714	1133	0	0
NM_000314_01	0.75	0.309956	19386	1	0
NM_000314_02	0.78	0.349283	8349	0	0
NM_000314_03	0.93	0.331431	4251	0	0
NM_000314_04	0.51	0.3125	812	0	0
NM_000314_05	0.87	0.338316	13103	0	0
NM_000314_06	0.71	0.320222	4122	0	0
NM_000314_07	0.38	0.284813	2273	0	0
NM_000314_08	0.56	0.302559	1701	0	0
NM_000315_01	0.73	0.335169	2934	1	0
NM_000315_02	0	0.411765	102	0	0
NM_000318_01	0.89	0.355672	7093	1	0
NM_000319_03	1.59	0.481675	209	0	0
NM_000319_04	1	0.396468	4381	0	0
NM_000319_06	0.77	0.469849	398	0	0
NM_000319_07	0.39	0.496139	259	0	0
NM_000319_08	0	0.477912	291	0	0
NM_000319_09	0.72	0.359278	3491	0	0
NM_000319_10	0.49	0.536408	206	0	0
NM_000319_11	0.27	0.453581	375	0	0
NM_000319_12	1.62	0.421474	334	0	0
NM_000319_13	1.87	0.471129	380	0	0
NM_000319_14	0	0.447222	180	0	0
NM_000324_01	1.16	0.350988	7123	1	0
NM_000324_02	0.69	0.36387	594	0	0
NM_000324_03	1.23	0.375805	1312	0	0
NM_000324_04	0.74	0.393773	303	0	0
NM_000324_05	1.81	0.376065	1292	0	0
NM_000324_06	2.55	0.35066	623	0	0
NM_000324_07	1.69	0.346037	2497	0	0
NM_000324_08	1.33	0.328194	227	0	0
NM_000324_09	1.06	0.32523	858	0	0
NM_000325_01	1.06	0.609447	885	1	0
NM_000325_02	0.55	0.547249	2474	0	0
NM_000326_01	0.88	0.488004	945	1	0
NM_000326_02	0.32	0.470588	365	0	0
NM_000326_03	0.59	0.529586	207	0	0
NM_000326_04	0.65	0.55478	931	0	0
NM_000326_05	0.96	0.522103	850	0	0
NM_000326_06	1.29	0.520423	772	0	0
NM_000326_07	0.89	0.534763	691	0	0
NM_000326_08	0.79	0.596457	254	0	0
NM_000327_02	0.87	0.613043	115	0	0
NM_000334_02	1.63	0.616935	125	0	0
NM_000334_03	2.59	0.587273	284	0	0
NM_000334_04	0.82	0.627717	419	0	0
NM_000334_05	1.49	0.499017	1065	0	0
NM_000334_07	0.86	0.563559	236	0	0
NM_000338_01	1.17	0.336489	9249	1	0
NM_000338_02	1.31	0.431818	154	0	0
NM_000338_03	0.86	0.382045	6951	0	0
NM_000338_04	0.85	0.311688	847	0	0
NM_000338_05	2.34	0.412126	1345	0	0
NM_000338_06	1.33	0.359472	1288	0	0
NM_000338_07	1.62	0.364804	3809	0	0
NM_000338_08	1.28	0.387607	2254	0	0
NM_000338_09	1.76	0.372228	1061	0	0
NM_000338_10	0.63	0.354232	319	0	0
NM_000338_11	1.36	0.396795	1558	0	0
NM_000338_12	0.74	0.395013	1906	0	0
NM_000338_13	1.28	0.397403	1632	0	0
NM_000338_14	1.48	0.428005	768	0	0
NM_000338_15	0.85	0.364918	5991	0	0
NM_000338_16	0.86	0.356263	1912	0	0
NM_000338_17	1.18	0.363572	3057	0	0
NM_000338_18	0.71	0.375882	6871	0	0
NM_000338_19	0.66	0.376447	2792	0	0
NM_000338_20	1.77	0.279476	229	0	0
NM_000338_21	0.66	0.361799	1315	0	0
NM_000338_22	0.9	0.363166	5417	0	0
NM_000338_23	0.88	0.359339	1737	0	0
NM_000338_24	1.36	0.379437	941	0	0
NM_000339_01	1.4	0.567233	697	1	0
NM_000339_02	0.91	0.546893	884	0	0
NM_000339_03	1.21	0.541866	481	0	0
NM_000339_04	0.74	0.62963	270	0	0
NM_000339_05	0.78	0.606684	389	0	0
NM_000339_07	0.52	0.591146	192	0	0
NM_000339_08	1.69	0.554872	3075	0	0
NM_000339_09	0.81	0.558682	675	0	0
NM_000339_10	0.32	0.635783	313	0	0
NM_000339_11	1.05	0.597077	479	0	0
NM_000339_13	1	0.589404	683	0	0
NM_000339_15	2.16	0.581782	762	0	0
NM_000339_17	0.64	0.534115	507	0	0
NM_000339_19	1.09	0.471053	612	0	0
NM_000339_20	1.43	0.62776	634	0	0
NM_000339_22	1.32	0.529814	1756	0	0
NM_000339_23	1.06	0.52768	1174	0	0
NM_000339_24	1.59	0.546766	1145	0	0
NM_000339_25	1.52	0.4962	5291	0	0
NM_000341_01	1.24	0.402341	2744	1	0
NM_000341_02	1.79	0.338235	174	0	0
NM_000341_03	0.91	0.40597	1824	0	0
NM_000341_04	1.27	0.427615	5602	0	0
NM_000341_05	1.36	0.374442	911	0	0
NM_000341_07	1.66	0.374129	2110	0	0
NM_000343_01	1.21	0.458787	4213	1	0
NM_000343_02	0.91	0.43969	8943	0	0
NM_000343_03	0.77	0.500952	586	0	0
NM_000343_04	1.09	0.498932	468	0	0
NM_000343_05	0.94	0.446833	7401	0	0
NM_000343_06	1.01	0.518603	1101	0	0
NM_000343_07	0.55	0.473973	1119	0	0
NM_000343_08	0.42	0.566946	239	0	0
NM_000343_09	1.99	0.442171	565	0	0
NM_000343_10	1.19	0.416549	2229	0	0
NM_000343_11	1.7	0.41911	1966	0	0
NM_000343_12	0.62	0.438367	2056	0	0
NM_000343_13	1.24	0.399928	1424	0	0
NM_000343_14	1.08	0.420052	2760	0	0
NM_000344_02	0.95	0.357814	1498	0	0
NM_000344_03	0.58	0.328035	381	0	0
NM_000344_05	0.34	0.294754	1198	0	0
NM_000346_01	1.25	0.591472	873	1	0
NM_000346_02	1.11	0.578269	569	0	0
NM_000347_01	1.12	0.480791	12150	1	0
NM_000347_02	1.47	0.51717	961	0	0
NM_000347_04	1.03	0.497436	390	0	0
NM_000347_05	1.15	0.559659	352	0	0
NM_000347_06	0.97	0.546988	415	0	0
NM_000347_07	1.13	0.508739	820	0	0
NM_000347_08	1.02	0.477588	1655	0	0
NM_000347_09	0.74	0.454942	700	0	0
NM_000347_10	1.21	0.509279	916	0	0
NM_000347_11	1.05	0.54007	573	0	0
NM_000347_12	1.25	0.456714	565	0	0
NM_000347_13	0.53	0.514486	1139	0	0
NM_000347_16	0.84	0.629167	120	0	0
NM_000347_17	0.96	0.495238	681	0	0
NM_000347_18	0.57	0.502849	1053	0	0
NM_000347_19	0.87	0.497118	347	0	0
NM_000347_21	0.66	0.494831	2242	0	0
NM_000347_22	0.51	0.57047	596	0	0
NM_000347_23	1.35	0.548919	971	0	0
NM_000347_24	1.53	0.579545	264	0	0
NM_000347_25	1.1	0.566038	1007	0	0
NM_000347_26	1.57	0.572809	789	0	0
NM_000347_28	1.15	0.552665	788	0	0
NM_000347_29	1.31	0.579288	309	0	0
NM_000347_30	1.21	0.614	500	0	0
NM_000354_01	0.14	0.399032	732	1	0
NM_000354_02	0.71	0.447183	568	0	0
NM_000354_03	0.5	0.455446	417	0	0
NM_000355_01	1.49	0.525046	2331	1	0
NM_000355_04	2.83	0.582915	398	0	0
NM_000355_07	2.25	0.503378	2385	0	0
NM_000355_08	1.88	0.464066	1155	0	0
NM_000365_02	1.84	0.577273	110	0	0
NM_000365_03	1.38	0.417808	73	0	0
NM_000365_04	0.68	0.5625	296	0	0
NM_000365_06	0.79	0.602362	127	0	0
NM_000367_01	1.08	0.361386	1680	1	0
NM_000367_02	1.57	0.384317	691	0	0
NM_000367_03	1.08	0.315988	2697	0	0
NM_000367_05	0.81	0.453674	626	0	0
NM_000367_06	1.39	0.425893	2649	0	0
NM_000367_07	1.17	0.365073	1321	0	0
NM_000367_08	0.89	0.275442	455	0	0
NM_000370_01	1.09	0.362253	4287	1	0
NM_000370_02	0.78	0.379993	3157	0	0
NM_000370_03	1.6	0.278796	1244	0	0
NM_000370_04	0.9	0.320305	2161	0	0
NM_000371_01	0.87	0.360151	923	1	0
NM_000371_02	1.93	0.404152	1767	0	0
NM_000371_03	1.58	0.428247	2335	0	0
NM_000373_01	0.53	0.409922	1677	1	0
NM_000373_02	0.69	0.29933	1500	0	0
NM_000373_03	0.68	0.337954	1051	0	0
NM_000373_04	0.67	0.385046	1546	0	0
NM_000373_05	1.38	0.349398	788	0	0
NM_000375_01	1.07	0.435435	2740	1	0
NM_000375_02	1.73	0.44	175	0	0
NM_000375_03	1.31	0.458874	507	0	0
NM_000375_04	0.59	0.375987	1896	0	0
NM_000375_05	1.15	0.404329	3007	0	0
NM_000375_06	1.44	0.471759	6530	0	0
NM_000375_07	1.66	0.48592	1527	0	0
NM_000375_09	0.97	0.533427	2733	0	0
NM_000379_01	0.96	0.408658	4703	1	0
NM_000379_02	1.1	0.479635	2572	0	0
NM_000379_03	0.87	0.493168	999	0	0
NM_000379_05	0.51	0.515126	687	0	0
NM_000379_06	1.18	0.481034	2979	0	0
NM_000379_07	1.54	0.554878	328	0	0
NM_000379_08	2.38	0.44186	820	0	0
NM_000379_09	2.08	0.503605	1990	0	0
NM_000379_10	1.18	0.55132	359	0	0
NM_000379_11	2.04	0.457169	1107	0	0
NM_000379_12	1	0.491337	404	0	0
NM_000379_13	0.79	0.486413	2045	0	0
NM_000379_15	2.27	0.514624	771	0	0
NM_000379_17	2.03	0.491667	1269	0	0
NM_000379_18	1.49	0.358776	1518	0	0
NM_000379_19	2.15	0.424242	337	0	0
NM_000379_20	2.44	0.475748	965	0	0
NM_000379_21	2.15	0.489382	542	0	0
NM_000379_23	1.95	0.483072	1211	0	0
NM_000379_24	1.25	0.366485	4302	0	0
NM_000379_25	0.5	0.552764	199	0	0
NM_000379_27	0.51	0.403797	395	0	0
NM_000379_28	1.57	0.468992	430	0	0
NM_000379_29	1.64	0.548673	677	0	0
NM_000379_30	1.33	0.452663	1636	0	0
NM_000379_31	1.81	0.418678	1853	0	0
NM_000379_33	1.69	0.491297	1264	0	0
NM_000379_34	0.94	0.458263	1178	0	0
NM_000379_35	1.67	0.477198	1524	0	0
NM_000381_01	0.74	0.38047	35375	1	0
NM_000381_02	0.81	0.365558	30752	0	0
NM_000381_03	0.63	0.37207	18476	0	0
NM_000381_04	0.65	0.371504	6955	0	0
NM_000381_05	1.22	0.397758	5494	0	0
NM_000381_06	0.67	0.370516	3538	0	0
NM_000381_07	0.85	0.37002	6866	0	0
NM_000381_08	0.95	0.381447	2866	0	0
NM_000382_01	1.66	0.379915	1222	1	0
NM_000382_02	0.61	0.405303	660	0	0
NM_000382_03	1.42	0.415872	1783	0	0
NM_000382_04	1.13	0.414885	1169	0	0
NM_000382_05	0.92	0.38873	1777	0	0
NM_000382_06	0.85	0.397933	1594	0	0
NM_000382_07	0.56	0.428818	1447	0	0
NM_000382_08	0.86	0.427512	2905	0	0
NM_000385_01	1.41	0.570889	8038	1	0
NM_000385_02	1	0.70297	205	0	0
NM_000385_03	1.53	0.606365	596	0	0
NM_000385_04	0.6	0.520398	1010	0	0
NM_000386_01	0	0.673401	297	1	0
NM_000386_02	0.63	0.356018	1604	0	0
NM_000386_03	0.16	0.314961	706	0	0
NM_000386_04	0.2	0.324131	580	0	0
NM_000386_05	0.95	0.389107	1304	0	0
NM_000386_06	0.62	0.352886	6546	0	0
NM_000386_07	1.08	0.414881	840	0	0
NM_000386_08	0.91	0.337838	111	0	0
NM_000386_09	0.37	0.368374	1150	0	0
NM_000386_10	0.69	0.35024	3383	0	0
NM_000386_11	0.67	0.402743	11972	0	0
NM_000388_01	1.07	0.41045	29219	1	0
NM_000388_02	0.86	0.366775	1613	0	0
NM_000388_03	1.3	0.388386	3461	0	0
NM_000388_04	1.07	0.407055	8205	0	0
NM_000388_05	1.2	0.417981	3158	0	0
NM_000389_01	1.06	0.599584	3737	1	0
NM_000389_02	1.27	0.569401	350	0	0
NM_000392_01	0.83	0.393023	1729	1	0
NM_000392_02	0.8	0.408746	3845	0	0
NM_000392_03	1.13	0.385512	985	0	0
NM_000392_04	0.56	0.424157	205	0	0
NM_000392_05	0.77	0.336683	412	0	0
NM_000392_07	0.49	0.453502	826	0	0
NM_000392_08	0.85	0.471989	714	0	0
NM_000392_09	1.09	0.38927	2101	0	0
NM_000392_10	1.04	0.451183	701	0	0
NM_000392_11	1.82	0.404335	687	0	0
NM_000392_12	1.92	0.501351	370	0	0
NM_000392_13	0.87	0.46645	924	0	0
NM_000392_14	0.56	0.455307	724	0	0
NM_000392_15	1.08	0.446078	1169	0	0
NM_000392_16	0.88	0.382353	1427	0	0
NM_000392_17	0.38	0.340304	562	0	0
NM_000392_18	0	0.407692	130	0	0
NM_000392_19	0.91	0.435313	1961	0	0
NM_000392_20	2.17	0.492883	281	0	0
NM_000392_21	0.65	0.4	620	0	0
NM_000392_22	0	0.462069	145	0	0
NM_000392_23	0.81	0.423303	1871	0	0
NM_000392_24	0.32	0.501287	1554	0	0
NM_000392_26	0.27	0.4065	1128	0	0
NM_000392_27	1.44	0.432143	420	0	0
NM_000392_28	0.85	0.486731	829	0	0
NM_000392_29	0.44	0.511425	919	0	0
NM_000392_30	0.95	0.429769	1959	0	0
NM_000392_31	0.28	0.43544	364	0	0
NM_000393_02	0.53	0.305835	2181	0	0
NM_000393_03	0.87	0.32813	3361	0	0
NM_000393_04	1.2	0.282895	786	0	0
NM_000393_05	0.36	0.309196	1395	0	0
NM_000393_06	0.9	0.361408	4110	0	0
NM_000393_07	0.76	0.330855	1345	0	0
NM_000393_08	0.7	0.320941	1504	0	0
NM_000393_09	0.84	0.295014	729	0	0
NM_000393_10	0	0.300425	466	0	0
NM_000393_11	0.45	0.30877	1121	0	0
NM_000393_12	0.66	0.341783	2939	0	0
NM_000393_13	0.85	0.288194	716	0	0
NM_000393_14	0.95	0.326923	869	0	0
NM_000393_15	0.87	0.364224	464	0	0
NM_000393_17	0.8	0.308536	2678	0	0
NM_000393_18	1.26	0.355165	2962	0	0
NM_000393_19	0	0.288344	329	0	0
NM_000393_20	0.91	0.436937	111	0	0
NM_000393_21	0.61	0.290365	1152	0	0
NM_000393_22	0	0.313043	230	0	0
NM_000393_23	1.03	0.316865	587	0	0
NM_000393_24	1.16	0.417867	347	0	0
NM_000393_25	0.67	0.27409	522	0	0
NM_000393_26	0.86	0.289621	708	0	0
NM_000393_27	0.94	0.331776	107	0	0
NM_000393_28	0	0.266667	90	0	0
NM_000393_29	1.49	0.28799	914	0	0
NM_000393_30	0.78	0.282222	777	0	0
NM_000393_31	0.84	0.289617	822	0	0
NM_000393_32	0.31	0.26875	320	0	0
NM_000393_33	0.8	0.294041	813	0	0
NM_000393_35	0.5	0.324581	2217	0	0
NM_000393_36	0.48	0.334928	209	0	0
NM_000393_37	0.48	0.288462	416	0	0
NM_000393_38	0.78	0.244417	403	0	0
NM_000393_39	0.97	0.370192	107	0	0
NM_000393_40	0.4	0.319923	522	0	0
NM_000393_41	0.79	0.315625	639	0	0
NM_000393_43	0.92	0.351752	1113	0	0
NM_000393_44	0.67	0.285321	1083	0	0
NM_000393_45	0.78	0.338875	1224	0	0
NM_000393_46	0.83	0.325103	542	0	0
NM_000393_47	0.78	0.286223	1751	0	0
NM_000393_48	0.8	0.323138	376	0	0
NM_000393_49	1.33	0.294833	1025	0	0
NM_000393_50	0.78	0.352415	1735	0	0
NM_000393_51	0.64	0.302093	1150	0	0
NM_000393_52	0.69	0.307137	1262	0	0
NM_000394_01	0.86	0.615238	1064	1	0
NM_000394_02	2.07	0.645135	1292	0	0
NM_000396_01	0.81	0.405534	1292	1	0
NM_000396_02	0.66	0.384783	460	0	0
NM_000396_03	1.21	0.487952	84	0	0
NM_000396_05	0.69	0.372684	1971	0	0
NM_000396_06	0.37	0.447955	269	0	0
NM_000396_07	0.68	0.419137	1507	0	0
NM_000399_01	0.5	0.643063	1391	0	1
NM_000400_01	1.52	0.718045	302	1	0
NM_000400_02	0.72	0.57554	302	0	0
NM_000400_03	0	0.578947	76	0	0
NM_000400_04	2.56	0.625786	185	0	0
NM_000400_05	0.71	0.449704	959	0	0
NM_000400_06	1.21	0.692771	86	0	0
NM_000400_08	0	0.714286	91	0	0
NM_000400_09	0.88	0.741228	114	0	0
NM_000400_11	1.56	0.616458	1380	0	0
NM_000400_13	0	0.705882	85	0	0
NM_000400_14	0	0.663366	101	0	0
NM_000400_17	1.27	0.581901	904	0	0
NM_000400_19	1.16	0.662264	265	0	0
NM_000400_20	1.06	0.584211	95	0	0
NM_000400_21	2	0.644737	152	0	0
NM_000400_22	0.65	0.597895	486	0	0
NM_000401_01	0.61	0.714286	350	1	0
NM_000401_02	1.13	0.454528	2903	0	0
NM_000401_03	0.38	0.361111	1619	0	0
NM_000401_04	1.27	0.480216	556	0	0
NM_000401_05	0.78	0.411327	4432	0	0
NM_000401_06	0.82	0.417617	5898	0	0
NM_000401_07	0.78	0.412417	1830	0	0
NM_000401_09	0.85	0.389876	21388	0	0
NM_000401_10	0.96	0.391054	15016	0	0
NM_000401_11	0.86	0.394769	6351	0	0
NM_000401_12	1.01	0.40775	14836	0	0
NM_000401_13	0.66	0.351662	786	0	0
NM_000401_14	0.85	0.389423	1596	0	0
NM_000401_15	1.07	0.426147	5036	0	0
NM_000403_01	0.47	0.639062	682	1	0
NM_000403_02	0.59	0.58284	169	0	0
NM_000403_03	0.65	0.609677	155	0	0
NM_000403_05	2.43	0.616766	167	0	0
NM_000403_06	0.82	0.595918	254	0	0
NM_000403_07	1.12	0.572222	90	0	0
NM_000403_08	0	0.608696	92	0	0
NM_000403_09	2.8	0.633028	109	0	0
NM_000403_10	2.09	0.628866	206	0	0
NM_000403_11	0	0.669014	142	0	0
NM_000405_01	0.96	0.508859	3033	1	0
NM_000405_02	1.07	0.445946	3864	0	0
NM_000412_01	1.22	0.451254	1766	1	0
NM_000412_02	0.53	0.428666	757	0	0
NM_000412_03	1.06	0.349925	677	0	0
NM_000412_04	1.5	0.391579	996	0	0
NM_000412_05	1.27	0.435982	1436	0	0
NM_000412_06	0.8	0.33565	1110	0	0
NM_000414_01	0.8	0.419833	2465	1	0
NM_000414_02	0.91	0.32767	5652	0	0
NM_000414_03	1.85	0.300781	384	0	0
NM_000414_04	1.17	0.293683	1244	0	0
NM_000414_05	0	0.231579	95	0	0
NM_000414_06	1.56	0.330139	1519	0	0
NM_000414_07	0.86	0.354778	1057	0	0
NM_000414_08	1.15	0.313209	3357	0	0
NM_000414_09	1.01	0.329383	1870	0	0
NM_000414_10	0.5	0.347584	1619	0	0
NM_000414_11	1	0.33974	1974	0	0
NM_000414_12	0.97	0.33689	2149	0	0
NM_000414_13	0.86	0.358145	1316	0	0
NM_000414_14	1.42	0.3125	1906	0	0
NM_000414_15	0.49	0.316483	1680	0	0
NM_000414_16	0.67	0.316551	2464	0	0
NM_000414_18	0.6	0.300595	355	0	0
NM_000414_19	1.69	0.285948	918	0	0
NM_000414_20	0.82	0.303974	1923	0	0
NM_000414_21	1.56	0.26986	882	0	0
NM_000414_22	1.1	0.33704	3952	0	0
NM_000414_23	0.8	0.332281	2617	0	0
NM_000419_01	0.99	0.487952	1112	1	0
NM_000419_03	0.95	0.693396	106	0	0
NM_000419_04	0.47	0.745327	214	0	0
NM_000419_05	0	0.643836	75	0	0
NM_000419_06	0	0.648352	86	0	0
NM_000419_08	1.67	0.568681	182	0	0
NM_000419_09	0.65	0.600649	171	0	0
NM_000419_10	1.5	0.569343	137	0	0
NM_000419_11	0.53	0.574468	188	0	0
NM_000419_12	0.98	0.467922	769	0	0
NM_000419_13	0.43	0.586207	232	0	0
NM_000419_14	0.93	0.62963	108	0	0
NM_000419_15	1.21	0.584337	83	0	0
NM_000419_16	1.11	0.664835	91	0	0
NM_000419_17	0	0.606557	186	0	0
NM_000419_18	0.81	0.489247	372	0	0
NM_000419_19	1.53	0.613636	132	0	0
NM_000419_21	1.22	0.587879	171	0	0
NM_000419_22	0.33	0.537829	308	0	0
NM_000419_23	0	0.614754	122	0	0
NM_000419_24	2.16	0.691489	98	0	0
NM_000419_25	0.95	0.646226	115	0	0
NM_000419_26	0.51	0.59194	478	0	0
NM_000419_27	0	0.598958	236	0	0
NM_000419_28	1.08	0.59893	187	0	0
NM_000419_29	0.66	0.515172	885	0	0
NM_000420_01	1.85	0.531818	330	1	0
NM_000420_02	1.16	0.449627	292	0	0
NM_000421_01	0.38	0.34901	811	1	0
NM_000421_02	1.38	0.318306	366	0	0
NM_000421_03	1.17	0.383721	86	0	0
NM_000421_04	1.17	0.316092	86	0	0
NM_000421_05	1.05	0.33277	313	0	0
NM_000421_07	0.4	0.342697	303	0	0
NM_000422_01	0.96	0.594828	1044	1	0
NM_000422_02	0.23	0.610984	437	0	0
NM_000422_03	0.67	0.529215	599	0	0
NM_000422_04	1.21	0.565	500	0	0
NM_000422_05	0	0.611765	85	0	0
NM_000422_07	1.31	0.546099	846	0	0
NM_000430_01	0.72	0.374113	16965	1	0
NM_000430_02	0.91	0.349687	7735	0	0
NM_000430_03	1.71	0.275424	249	0	0
NM_000430_04	0.43	0.298582	701	0	0
NM_000430_05	1.19	0.337473	1452	0	0
NM_000430_06	0.73	0.343863	1170	0	0
NM_000430_07	0.89	0.323009	707	0	0
NM_000430_08	1.24	0.316901	1131	0	0
NM_000430_09	0.19	0.329361	1104	0	0
NM_000430_10	0.55	0.384405	808	0	0
NM_000437_01	1.24	0.446274	3750	1	0
NM_000437_02	0.3	0.476884	995	0	0
NM_000437_03	0.97	0.495161	631	0	0
NM_000437_04	1.03	0.440277	1548	0	0
NM_000437_05	0.8	0.428571	134	0	0
NM_000437_06	0.27	0.466488	857	0	0
NM_000437_07	0.14	0.450408	1707	0	0
NM_000437_09	0.88	0.42722	1421	0	0
NM_000437_10	0.6	0.463978	2376	0	0
NM_000438_01	0.66	0.541633	1283	1	0
NM_000438_02	0.85	0.458589	1319	0	0
NM_000438_03	0.79	0.557377	1186	0	0
NM_000439_01	0.94	0.437558	3220	1	0
NM_000439_02	0.81	0.358475	3142	0	0
NM_000439_03	1.3	0.399388	1747	0	0
NM_000439_04	0.86	0.410146	1204	0	0
NM_000439_05	1.11	0.400899	4701	0	0
NM_000439_06	1.2	0.375134	2102	0	0
NM_000439_07	1.37	0.396987	1030	0	0
NM_000439_08	1.32	0.443907	2263	0	0
NM_000439_09	1.06	0.37696	5121	0	0
NM_000439_10	1.44	0.380407	791	0	0
NM_000439_11	0.89	0.322724	1261	0	0
NM_000439_12	1.08	0.312	1551	0	0
NM_000439_13	1.09	0.41977	1128	0	0
NM_000440_01	1.39	0.449313	3979	1	0
NM_000440_02	0.95	0.390625	324	0	0
NM_000440_03	1.52	0.411471	2019	0	0
NM_000440_04	0.78	0.415379	3177	0	0
NM_000440_05	1.2	0.421916	3268	0	0
NM_000440_07	1.03	0.423698	1671	0	0
NM_000440_08	1.54	0.401387	1885	0	0
NM_000440_09	1.44	0.442857	329	0	0
NM_000440_10	1.46	0.444805	827	0	0
NM_000440_11	0.97	0.531401	207	0	0
NM_000440_12	1	0.423184	769	0	0
NM_000440_13	1.37	0.428295	2279	0	0
NM_000440_14	1.55	0.465928	679	0	0
NM_000440_15	2.18	0.575269	199	0	0
NM_000440_17	1.31	0.445461	4897	0	0
NM_000440_18	0.34	0.54932	294	0	0
NM_000440_19	0.99	0.501639	659	0	0
NM_000441_01	1.16	0.671355	782	1	0
NM_000441_02	1.38	0.462095	1174	0	0
NM_000441_03	0.89	0.382382	3213	0	0
NM_000441_04	1.1	0.347323	1502	0	0
NM_000441_05	2.42	0.331376	595	0	0
NM_000441_06	1.66	0.34	4663	0	0
NM_000441_07	1.02	0.267677	99	0	0
NM_000441_08	0.96	0.4	4214	0	0
NM_000441_09	0.88	0.364967	922	0	0
NM_000441_10	1.16	0.428064	3460	0	0
NM_000441_11	0	0.410072	139	0	0
NM_000441_12	1.09	0.371099	844	0	0
NM_000441_13	0.69	0.411361	1625	0	0
NM_000441_14	1.08	0.35563	1045	0	0
NM_000441_15	1.83	0.393602	778	0	0
NM_000441_16	1.14	0.373609	629	0	0
NM_000441_17	1.17	0.361411	1403	0	0
NM_000441_19	1.18	0.358108	2122	0	0
NM_000443_01	1.9	0.348485	693	1	0
NM_000443_02	0	0.53125	64	0	0
NM_000443_03	1.2	0.426295	255	0	0
NM_000443_04	1.96	0.6759	415	0	0
NM_000443_05	0.62	0.736025	161	0	0
NM_000443_06	0.63	0.372934	2002	0	0
NM_000443_07	0.79	0.367523	2885	0	0
NM_000443_08	1.09	0.363066	5197	0	0
NM_000443_09	0.7	0.276934	806	0	0
NM_000443_10	1.22	0.350336	801	0	0
NM_000443_11	0.82	0.349385	976	0	0
NM_000443_12	0.73	0.393324	2130	0	0
NM_000443_13	0.75	0.338551	1704	0	0
NM_000443_14	0.38	0.297893	1044	0	0
NM_000443_15	2.43	0.294931	217	0	0
NM_000443_17	1.12	0.306944	360	0	0
NM_000443_18	0.73	0.348365	3594	0	0
NM_000443_19	0.92	0.383246	3542	0	0
NM_000443_20	1.4	0.36236	1643	0	0
NM_000443_21	0.45	0.363434	906	0	0
NM_000443_22	0.86	0.406931	1556	0	0
NM_000443_23	0.66	0.408792	1222	0	0
NM_000443_24	1.01	0.427247	699	0	0
NM_000443_25	0.95	0.386891	2787	0	0
NM_000443_26	0.38	0.340788	1366	0	0
NM_000443_27	1.01	0.36329	1774	0	0
NM_000443_28	0.3	0.3325	1000	0	0
NM_000443_30	1.08	0.352688	930	0	0
NM_000443_31	0	0.288627	491	0	0
NM_000446_01	0.89	0.427962	3675	1	0
NM_000446_02	0.41	0.343524	1342	0	0
NM_000446_03	0.34	0.384287	1171	0	0
NM_000446_04	0.57	0.386088	2350	0	0
NM_000446_05	0.68	0.364871	2199	0	0
NM_000446_06	1.75	0.371403	1156	0	0
NM_000446_07	0.89	0.412738	2634	0	0
NM_000446_08	0.96	0.380034	2050	0	0
NM_000448_01	1.69	0.375821	3320	0	1
NM_000449_01	0.17	0.523217	603	1	0
NM_000449_02	0	0.503448	147	0	0
NM_000449_03	0.83	0.495868	242	0	0
NM_000449_04	1.06	0.498681	384	0	0
NM_000449_05	0	0.431907	257	0	0
NM_000449_06	0	0.54	150	0	0
NM_000449_07	0	0.525547	137	0	0
NM_000449_08	0.32	0.474441	313	0	0
NM_000449_09	0.42	0.491561	237	0	0
NM_000449_10	0.62	0.490741	162	0	0
NM_000450_01	1.31	0.347896	309	1	0
NM_000450_02	1.55	0.362069	299	0	0
NM_000450_03	0.79	0.389216	510	0	0
NM_000450_04	2.13	0.360531	588	0	0
NM_000450_05	0.71	0.370474	757	0	0
NM_000450_06	1.81	0.40625	112	0	0
NM_000450_07	1.32	0.356223	938	0	0
NM_000450_08	0	0.353175	129	0	0
NM_000450_09	1.91	0.375	212	0	0
NM_000450_10	1.28	0.406582	471	0	0
NM_000450_11	0.63	0.335062	482	0	0
NM_000450_12	0.97	0.360577	104	0	0
NM_000451_02	2.48	0.58301	3109	0	0
NM_000451_03	2.56	0.516307	4279	0	0
NM_000451_04	2.56	0.640496	119	0	0
NM_000452_01	1.5	0.374366	5709	1	0
NM_000452_02	1.58	0.393999	3645	0	0
NM_000452_03	1.58	0.367257	917	0	0
NM_000452_04	1.46	0.386091	895	0	0
NM_000452_05	1.76	0.386701	2180	0	0
NM_000455_01	2.08	0.620812	6262	1	0
NM_000455_02	2.75	0.673966	822	0	0
NM_000455_03	2.13	0.652008	641	0	0
NM_000455_04	0	0.722973	74	0	0
NM_000455_05	1.71	0.64557	494	0	0
NM_000455_06	2.17	0.686161	607	0	0
NM_000455_08	2.91	0.669808	2946	0	0
NM_000458_01	1.21	0.518208	4568	1	0
NM_000458_02	1.27	0.451609	3874	0	0
NM_000458_03	0.56	0.507905	1354	0	0
NM_000458_04	1.13	0.48944	14945	0	0
NM_000458_05	0.85	0.458588	3159	0	0
NM_000458_06	1.35	0.457804	3328	0	0
NM_000458_07	1.03	0.511196	1563	0	0
NM_000458_08	1.01	0.498999	4764	0	0
NM_000461_01	1.15	0.370618	96490	1	0
NM_000461_02	1.02	0.386027	65731	0	0
NM_000461_03	1.13	0.394284	23578	0	0
NM_000461_04	1.18	0.385192	27994	0	0
NM_000461_05	1.39	0.372218	4936	0	0
NM_000461_06	1.19	0.418103	2349	0	0
NM_000461_07	1.3	0.413533	6972	0	0
NM_000461_08	0.84	0.411939	3862	0	0
NM_000466_01	1.02	0.387485	3688	1	0
NM_000466_02	1.05	0.343332	2133	0	0
NM_000466_04	1.04	0.335052	97	0	0
NM_000466_05	0.9	0.363772	1820	0	0
NM_000466_06	0.88	0.329971	714	0	0
NM_000466_07	1.26	0.217742	248	0	0
NM_000466_08	0.34	0.273743	917	0	0
NM_000466_10	1.38	0.335616	296	0	0
NM_000466_11	0.83	0.331019	1033	0	0
NM_000466_12	1.58	0.345517	1237	0	0
NM_000466_13	0.86	0.28769	748	0	0
NM_000466_14	0.47	0.248837	215	0	0
NM_000466_16	0.74	0.341532	1298	0	0
NM_000466_17	0.51	0.287421	829	0	0
NM_000466_18	0	0.224719	89	0	0
NM_000466_19	0.28	0.31885	755	0	0
NM_000466_20	0.53	0.290562	943	0	0
NM_000466_21	0.57	0.319981	1059	0	0
NM_000466_22	0.76	0.301818	289	0	0
NM_000466_23	0.21	0.293965	986	0	0
NM_000474_01	0.79	0.578278	538	0	1
NM_000475_01	0.94	0.390888	3165	0	1
NM_000476_01	1.02	0.628686	2487	1	0
NM_000477_01	1.89	0.2887	681	1	0
NM_000477_02	1.08	0.329181	660	0	0
NM_000477_03	1.15	0.319455	1322	0	0
NM_000477_04	1.35	0.269157	523	0	0
NM_000477_05	1.61	0.350665	823	0	0
NM_000477_06	0.86	0.31053	1302	0	0
NM_000477_07	0.51	0.347936	994	0	0
NM_000477_08	0.75	0.307597	803	0	0
NM_000477_10	0.87	0.333492	1061	0	0
NM_000477_12	0.89	0.333658	1061	0	0
NM_000477_13	1	0.310458	613	0	0
NM_000477_14	2.28	0.363229	487	0	0
NM_000481_01	0	0.681818	88	1	0
NM_000481_02	0.76	0.528302	530	0	0
NM_000481_03	0.54	0.51355	738	0	0
NM_000481_05	0.33	0.523102	303	0	0
NM_000481_06	0.94	0.556075	107	0	0
NM_000481_07	0.8	0.552	386	0	0
NM_000481_08	0	0.60101	98	0	0
NM_000482_01	1.42	0.571629	356	1	0
NM_000482_02	2.57	0.514218	633	0	0
NM_000484_01	0.97	0.371332	43936	1	0
NM_000484_02	1.34	0.377122	13548	0	0
NM_000484_03	1.11	0.361256	24427	0	0
NM_000484_04	1.51	0.349744	1771	0	0
NM_000484_05	1.45	0.382963	16949	0	0
NM_000484_06	1.36	0.361153	14583	0	0
NM_000484_07	0.86	0.421499	2263	0	0
NM_000484_08	1.64	0.367982	10334	0	0
NM_000484_09	1.07	0.354683	4720	0	0
NM_000484_10	0.99	0.341564	724	0	0
NM_000484_11	1.03	0.36636	11480	0	0
NM_000484_12	1.15	0.364819	880	0	0
NM_000484_13	1.42	0.378348	24194	0	0
NM_000484_14	1.53	0.358012	5424	0	0
NM_000484_15	1.79	0.38029	4430	0	0
NM_000484_16	1.62	0.344428	2728	0	0
NM_000485_01	2.51	0.771605	162	1	0
NM_000485_02	1.38	0.640722	803	0	0
NM_000485_03	0.37	0.606227	273	0	0
NM_000487_05	1.13	0.646067	89	0	0
NM_000487_06	0.8	0.672	253	0	0
NM_000488_01	0.77	0.513915	1617	1	0
NM_000488_02	0.86	0.447952	1895	0	0
NM_000488_03	0.45	0.399701	674	0	0
NM_000488_05	0.18	0.420677	632	0	0
NM_000488_06	0.62	0.424374	2017	0	0
NM_000490_01	1.58	0.639671	1338	1	0
NM_000492_01	0.97	0.341468	17051	1	0
NM_000492_02	0.77	0.3511	3401	0	0
NM_000492_03	1.19	0.34707	9188	0	0
NM_000492_04	0.89	0.329908	2861	0	0
NM_000492_07	0.81	0.349066	2924	0	0
NM_000492_08	0.73	0.329586	1240	0	0
NM_000492_09	0.82	0.350166	3144	0	0
NM_000492_10	1.02	0.316597	3595	0	0
NM_000492_11	1.09	0.348311	17706	0	0
NM_000492_12	0.71	0.31743	2117	0	0
NM_000492_13	0.84	0.295064	1347	0	0
NM_000492_14	0.5	0.312927	1670	0	0
NM_000492_15	0.93	0.315225	4716	0	0
NM_000492_16	1.49	0.287975	488	0	0
NM_000492_17	1.03	0.34826	2186	0	0
NM_000492_18	0.79	0.347031	2442	0	0
NM_000492_19	0.23	0.303846	910	0	0
NM_000492_20	0.87	0.338427	2494	0	0
NM_000492_21	1.01	0.347065	9958	0	0
NM_000492_22	0.53	0.350309	5825	0	0
NM_000492_23	0.82	0.350689	7855	0	0
NM_000492_24	1.07	0.356202	6106	0	0
NM_000492_25	0.5	0.33804	597	0	0
NM_000492_26	0.93	0.385943	1204	0	0
NM_000493_01	0.19	0.282169	544	1	0
NM_000493_02	0.65	0.319762	3196	0	0
NM_000494_01	1.2	0.393598	4447	1	0
NM_000494_02	1.02	0.40961	1554	0	0
NM_000494_04	1.17	0.448475	951	0	0
NM_000494_06	1.18	0.409382	937	0	0
NM_000494_07	1.13	0.45998	1013	0	0
NM_000494_08	0.9	0.454274	1131	0	0
NM_000494_09	0.95	0.491063	1214	0	0
NM_000494_10	0.43	0.532051	497	0	0
NM_000494_11	0.98	0.426172	1135	0	0
NM_000494_12	1.29	0.496807	783	0	0
NM_000494_13	1.41	0.48951	722	0	0
NM_000494_14	1.01	0.486216	399	0	0
NM_000494_15	0.58	0.392736	929	0	0
NM_000494_16	1.19	0.50194	774	0	0
NM_000494_17	1.21	0.537074	499	0	0
NM_000494_19	0.55	0.421488	363	0	0
NM_000494_20	0.89	0.516248	680	0	0
NM_000494_21	0.93	0.523148	108	0	0
NM_000494_23	1.28	0.526149	671	0	0
NM_000494_24	0.47	0.554859	637	0	0
NM_000494_25	1.15	0.483019	530	0	0
NM_000494_26	1.06	0.536842	190	0	0
NM_000494_27	0.94	0.521689	433	0	0
NM_000494_28	0.65	0.4375	616	0	0
NM_000494_29	0.35	0.510955	1141	0	0
NM_000494_30	0.39	0.496109	257	0	0
NM_000494_31	0.99	0.546296	910	0	0
NM_000494_32	1.38	0.535189	952	0	0
NM_000494_33	0.34	0.49886	1787	0	0
NM_000494_34	0.83	0.535124	242	0	0
NM_000494_35	0.72	0.44887	870	0	0
NM_000494_36	1.25	0.573643	644	0	0
NM_000494_37	0	0.539568	139	0	0
NM_000494_38	0	0.601093	183	0	0
NM_000494_41	0.38	0.526217	267	0	0
NM_000494_42	0	0.597701	87	0	0
NM_000494_43	1.57	0.511673	293	0	0
NM_000494_44	1.49	0.515712	541	0	0
NM_000494_45	1.37	0.595376	519	0	0
NM_000494_46	1.77	0.492341	521	0	0
NM_000494_48	1.8	0.578714	495	0	0
NM_000494_49	0	0.626263	99	0	0
NM_000494_50	0.82	0.625253	494	0	0
NM_000494_51	0.35	0.584211	285	0	0
NM_000494_52	0.71	0.56338	568	0	0
NM_000494_53	1.13	0.434701	268	0	0
NM_000494_54	1.35	0.546053	150	0	0
NM_000500_01	0	0.645833	96	1	0
NM_000500_02	2.75	0.615385	171	0	0
NM_000500_03	0.95	0.660377	106	0	0
NM_000500_04	1.16	0.614943	87	0	0
NM_000500_08	2.48	0.646341	82	0	0
NM_000504_01	1.5	0.549364	4379	1	0
NM_000504_02	1.04	0.462114	3422	0	0
NM_000504_03	0.81	0.402746	874	0	0
NM_000504_04	0.9	0.456102	1139	0	0
NM_000504_05	2.05	0.565633	2005	0	0
NM_000504_06	1	0.553412	2136	0	0
NM_000504_07	1.97	0.491909	696	0	0
NM_000505_01	1.38	0.558743	366	1	0
NM_000505_02	1.16	0.535975	962	0	0
NM_000505_04	1.91	0.59434	164	0	0
NM_000505_05	1.49	0.599265	136	0	0
NM_000505_06	0.77	0.637681	138	0	0
NM_000505_07	0	0.659722	144	0	0
NM_000505_08	2.42	0.767857	84	0	0
NM_000505_09	1.17	0.738372	104	0	0
NM_000505_10	0	0.70354	240	0	0
NM_000505_11	0	0.780488	82	0	0
NM_000505_12	0	0.595023	442	0	0
NM_000505_13	0	0.640449	89	0	0
NM_000508_01	0.99	0.372004	937	1	0
NM_000508_02	1.1	0.434641	459	0	0
NM_000508_03	1.5	0.332979	941	0	0
NM_000508_04	1.11	0.409783	460	0	0
NM_000508_05	0.5	0.340452	421	0	0
NM_000509_01	1.06	0.273684	95	1	0
NM_000509_02	0.53	0.308511	188	0	0
NM_000509_03	0	0.271186	118	0	0
NM_000509_04	0.74	0.333113	1568	0	0
NM_000509_05	0.68	0.321192	302	0	0
NM_000509_06	2.11	0.421875	567	0	0
NM_000509_07	1.45	0.386651	1266	0	0
NM_000509_09	0.93	0.268946	541	0	0
NM_000512_12	1.99	0.608945	3450	0	0
NM_000512_13	2.02	0.635135	3043	0	0
NM_000518_01	2.36	0.46124	129	1	0
NM_000518_02	1.52	0.331111	677	0	0
NM_000519_01	0.79	0.476744	127	1	0
NM_000519_02	0.98	0.354025	733	0	0
NM_000521_01	1.31	0.442363	2930	1	0
NM_000521_02	1.09	0.374904	2647	0	0
NM_000521_03	1.12	0.332467	1790	0	0
NM_000521_04	2.05	0.238189	255	0	0
NM_000521_05	1.58	0.331384	2282	0	0
NM_000521_08	0.97	0.329222	588	0	0
NM_000521_09	0.64	0.355696	818	0	0
NM_000521_10	0.47	0.324074	432	0	0
NM_000521_11	0.84	0.366178	1124	0	0
NM_000521_12	0	0.334677	123	0	0
NM_000521_13	0.62	0.256677	369	0	0
NM_000522_01	0.99	0.594101	712	0	1
NM_000523_01	0.91	0.433852	772	0	1
NM_000528_01	0	0.539316	584	1	0
NM_000528_02	1.15	0.562147	176	0	0
NM_000528_03	0.27	0.56694	365	0	0
NM_000528_04	1.51	0.602699	667	0	0
NM_000528_07	1.01	0.457917	703	0	0
[truncated: 49,674 more rows]
